# Supplementary material for: Unraveling the microbial processes of black band disease in corals through integrated genomics
Source: Sci Rep. 2017 Jan 17;7:40455. doi: 10.1038/srep40455 (PMC5240343; doi:10.1038/srep40455)
Supplement: Supplementary Data 1 [file srep40455-s2.xls]

## Sheet: data
Supplementary Data 1 Taxonomically annotated sequences in the metagenomes of microbial lesions associated with cyanobacterial patches (CP) and black band disease (BBD) based on the BLAST search against the Universally Conserved Proteins database.
Domain	Phylum	Class	Order	Family	Genus	Species	CP	BBD	CP: rel. freq. (%)	BBD: rel. freq. (%)
Archaea	Archaea unassigned phylum	Archaea unassigned class	Archaea unassigned order	Archaea unassigned family	Archaea unassigned genus	Archaea unassigned species	53	12	0.00805625	0.0019867
Archaea	Crenarchaeota	Thermoprotei	Thermoprotei unassigned order	Thermoprotei unassigned family	Thermoprotei unassigned genus	Thermoprotei unassigned species	16	0	0.00243208	0
Archaea	Euryarchaeota	Archaeoglobi	Archaeoglobales	Archaeoglobaceae	Archaeoglobaceae unassigned genus	Archaeoglobaceae unassigned species	5	4	0.000760024	0.000662234
Archaea	Euryarchaeota	Archaeoglobi	Archaeoglobales	Archaeoglobaceae	Ferroglobus	Ferroglobus placidus	50	26	0.00760024	0.00430452
Archaea	Euryarchaeota	Euryarchaeota unassigned class	Euryarchaeota unassigned order	Euryarchaeota unassigned family	Euryarchaeota unassigned genus	Euryarchaeota unassigned species	217	176	0.032985	0.0291383
Archaea	Euryarchaeota	Halobacteria	Halobacteriales	Halobacteriaceae	Halobacteriaceae unassigned genus	Halobacteriaceae unassigned species	3	12	0.000456014	0.0019867
Archaea	Euryarchaeota	Halobacteria	Halobacteriales	Halobacteriaceae	Halogranum	Halogranum salarium	10	0	0.00152005	0
Archaea	Euryarchaeota	Methanomicrobia	Methanomicrobia unassigned order	Methanomicrobia unassigned family	Methanomicrobia unassigned genus	Methanomicrobia unassigned species	12	2	0.00182406	0.000331117
Archaea	Euryarchaeota	Methanomicrobia	Methanomicrobiales	Methanocorpusculaceae	Methanocorpusculum	Methanocorpusculum labreanum	33	58	0.00501616	0.00960239
Archaea	Euryarchaeota	Methanomicrobia	Methanomicrobiales	Methanomicrobiales unassigned family	Methanomicrobiales unassigned genus	Methanomicrobiales unassigned species	4	6	0.000608019	0.000993351
Archaea	Euryarchaeota	Methanopyri	Methanopyrales	Methanopyraceae	Methanopyrus	Methanopyrus kandleri	16	0	0.00243208	0
Archaea	Euryarchaeota	Thermoplasmata	Thermoplasmatales	Thermoplasmales unclassified family1	Thermoplasmales unclassified family1 unassigned genus	Thermoplasmales unclassified family1 unassigned species	0	2	0	0.000331117
Archaea	Euryarchaeota	Thermoplasmata	Thermoplasmatales	Thermoplasmales unclassified family1	Thermoplasmales unclassified genus1	Thermoplasmatales archaeon Gpl	0	24	0	0.0039734
Archaea	Euryarchaeota	Thermoplasmata	Thermoplasmatales	Thermoplasmatales unassigned family	Thermoplasmatales unassigned genus	Thermoplasmatales unassigned species	12	0	0.00182406	0
Archaea	Thaumarchaeota	Thaumarchaeota unassigned class	Thaumarchaeota unassigned order	Thaumarchaeota unassigned family	Thaumarchaeota unassigned genus	Thaumarchaeota unassigned species	21	13	0.0031921	0.00215226
Archaea	Thaumarchaeota	Thaumarchaeota unclassified class1	Nitrosopumilales	Nitrosopumilaceae	Nitrosopumilaceae unassigned genus	Nitrosopumilaceae unassigned species	48	13	0.00729623	0.00215226
Bacteria	Acidobacteria	Acidobacteria unassigned class	Acidobacteria unassigned order	Acidobacteria unassigned family	Acidobacteria unassigned genus	Acidobacteria unassigned species	11	22	0.00167205	0.00364229
Bacteria	Acidobacteria	Acidobacteria unclassified class1	Acidobacteria unclassified class1 unassigned order	Acidobacteria unclassified class1 unassigned family	Acidobacteria unclassified class1 unassigned genus	Acidobacteria unclassified class1 unassigned species	10	0	0.00152005	0
Bacteria	Acidobacteria	Acidobacteriia	Acidobacteriales	Acidobacteriaceae	Acidobacteriaceae unassigned genus	Acidobacteriaceae unassigned species	53	0	0.00805625	0
Bacteria	Acidobacteria	Acidobacteriia	Acidobacteriales	Acidobacteriaceae	Acidobacteriaceae unclassified genus1	Acidobacteriaceae unclassified genus1 unassigned species	10	0	0.00152005	0
Bacteria	Actinobacteria [phylum]	Actinobacteria	Acidimicrobiales	Acidimicrobiaceae	Acidimicrobiaceae unassigned genus	Acidimicrobiaceae unassigned species	8	0	0.00121604	0
Bacteria	Actinobacteria [phylum]	Actinobacteria	Acidimicrobiales	Acidimicrobiaceae	Ilumatobacter	Ilumatobacter coccineus	41	0	0.0062322	0
Bacteria	Actinobacteria [phylum]	Actinobacteria	Actinobacteria unassigned order	Actinobacteria unassigned family	Actinobacteria unassigned genus	Actinobacteria unassigned species	54	23	0.00820826	0.00380785
Bacteria	Actinobacteria [phylum]	Actinobacteria	Actinomycetales	Actinomycetales unassigned family	Actinomycetales unassigned genus	Actinomycetales unassigned species	134	66	0.0203686	0.0109269
Bacteria	Actinobacteria [phylum]	Actinobacteria	Actinomycetales	Corynebacteriaceae	Corynebacterium	Corynebacterium unassigned species	13	0	0.00197606	0
Bacteria	Actinobacteria [phylum]	Actinobacteria	Actinomycetales	Frankiaceae	Frankia	Frankia unassigned species	13	0	0.00197606	0
Bacteria	Actinobacteria [phylum]	Actinobacteria	Actinomycetales	Microbacteriaceae	Microbacteriaceae unassigned genus	Microbacteriaceae unassigned species	13	0	0.00197606	0
Bacteria	Actinobacteria [phylum]	Actinobacteria	Actinomycetales	Micrococcaceae	Arthrobacter	Arthrobacter unassigned species	15	0	0.00228007	0
Bacteria	Actinobacteria [phylum]	Actinobacteria	Actinomycetales	Micrococcaceae	Micrococcaceae unassigned genus	Micrococcaceae unassigned species	6	0	0.000912029	0
Bacteria	Actinobacteria [phylum]	Actinobacteria	Actinomycetales	Micromonosporaceae	Micromonosporaceae unassigned genus	Micromonosporaceae unassigned species	20	0	0.0030401	0
Bacteria	Actinobacteria [phylum]	Actinobacteria	Actinomycetales	Mycobacteriaceae	Mycobacterium	Mycobacterium unassigned species	10	0	0.00152005	0
Bacteria	Actinobacteria [phylum]	Actinobacteria	Actinomycetales	Nocardiaceae	Nocardia	Nocardia farcinica	28	0	0.00425613	0
Bacteria	Actinobacteria [phylum]	Actinobacteria	Actinomycetales	Nocardiaceae	Nocardia	Nocardia unassigned species	2	0	0.00030401	0
Bacteria	Actinobacteria [phylum]	Actinobacteria	Actinomycetales	Nocardiaceae	Rhodococcus	Rhodococcus unassigned species	10	0	0.00152005	0
Bacteria	Actinobacteria [phylum]	Actinobacteria	Actinomycetales	Nocardiopsaceae	Nocardiopsaceae unassigned genus	Nocardiopsaceae unassigned species	14	0	0.00212807	0
Bacteria	Actinobacteria [phylum]	Actinobacteria	Actinomycetales	Nocardiopsaceae	Nocardiopsis	Nocardiopsis unassigned species	22	0	0.00334411	0
Bacteria	Actinobacteria [phylum]	Actinobacteria	Actinomycetales	Streptomycetaceae	Streptomyces	Streptomyces sp. C	18	0	0.00273609	0
Bacteria	Actinobacteria [phylum]	Actinobacteria	Actinomycetales	Streptomycetaceae	Streptomyces	Streptomyces unassigned species	33	0	0.00501616	0
Bacteria	Actinobacteria [phylum]	Actinobacteria	Actinomycetales	Streptomycetaceae	Streptomycetaceae unassigned genus	Streptomycetaceae unassigned species	14	0	0.00212807	0
Bacteria	Actinobacteria [phylum]	Actinobacteria	Coriobacteriales	Coriobacteriaceae	Coriobacteriaceae unassigned genus	Coriobacteriaceae unassigned species	27	0	0.00410413	0
Bacteria	Aquificae [phylum]	Aquificae	Aquificales	Aquificaceae	Aquificaceae unassigned genus	Aquificaceae unassigned species	11	0	0.00167205	0
Bacteria	Aquificae [phylum]	Aquificae	Aquificales	Aquificales unassigned family	Aquificales unassigned genus	Aquificales unassigned species	16	0	0.00243208	0
Bacteria	Armatimonadetes	Chthonomonadetes	Chthonomonadales	Chthonomonadaceae	Chthonomonas	Chthonomonas calidirosea	70	0	0.0106403	0
Bacteria	Bacteria unassigned phylum	Bacteria unassigned class	Bacteria unassigned order	Bacteria unassigned family	Bacteria unassigned genus	Bacteria unassigned species	39792	31390	6.04857	5.19688
Bacteria	Bacteria unclassified phylum1	Bacteria unclassified class1	Bacteria unclassified order1	Bacteria unclassified family1	Bacteria unclassified family1 unassigned genus	Bacteria unclassified family1 unassigned species	10	11	0.00152005	0.00182114
Bacteria	Bacteria unclassified phylum1	Bacteria unclassified class1	Bacteria unclassified order1	Bacteria unclassified family1	Caldithrix	Caldithrix abyssi	13	0	0.00197606	0
Bacteria	Bacteroidetes	Bacteroidetes unassigned class	Bacteroidetes unassigned order	Bacteroidetes unassigned family	Bacteroidetes unassigned genus	Bacteroidetes unassigned species	56508	2880	8.58949	0.476809
Bacteria	Bacteroidetes	Bacteroidetes unclassified class1	Bacteroidetes unclassified class1 unassigned order	Bacteroidetes unclassified class1 unassigned family	Bacteroidetes unclassified class1 unassigned genus	Bacteroidetes unclassified class1 unassigned species	7	0	0.00106403	0
Bacteria	Bacteroidetes	Bacteroidetes unclassified class1	Bacteroidetes unclassified order1	Bacteroidetes unclassified family1	Candidatus Amoebophilus	Candidatus Amoebophilus asiaticus	33	0	0.00501616	0
Bacteria	Bacteroidetes	Bacteroidetes unclassified class1	Bacteroidetes unclassified order1	Bacteroidetes unclassified family1	Candidatus Cardinium	Cardinium endosymbiont of Encarsia pergandiella	10	0	0.00152005	0
Bacteria	Bacteroidetes	Bacteroidetes unclassified class2	Bacteroidetes Order II. Incertae sedis	Rhodothermaceae	Rhodothermaceae unassigned genus	Rhodothermaceae unassigned species	8	2	0.00121604	0.000331117
Bacteria	Bacteroidetes	Bacteroidetes unclassified class2	Bacteroidetes Order II. Incertae sedis	Rhodothermaceae	Rhodothermus	Rhodothermus marinus	31	14	0.00471215	0.00231782
Bacteria	Bacteroidetes	Bacteroidia	Bacteroidales	Bacteroidaceae	Bacteroides	Bacteroides fragilis	19	0	0.00288809	0
Bacteria	Bacteroidetes	Bacteroidia	Bacteroidales	Bacteroidaceae	Bacteroides	Bacteroides helcogenes	15	0	0.00228007	0
Bacteria	Bacteroidetes	Bacteroidia	Bacteroidales	Bacteroidaceae	Bacteroides	Bacteroides unassigned species	192	36	0.0291849	0.00596011
Bacteria	Bacteroidetes	Bacteroidia	Bacteroidales	Bacteroidaceae	Bacteroides	Bacteroides xylanisolvens	10	0	0.00152005	0
Bacteria	Bacteroidetes	Bacteroidia	Bacteroidales	Bacteroidales unassigned family	Bacteroidales unassigned genus	Bacteroidales unassigned species	422	182	0.064146	0.0301317
Bacteria	Bacteroidetes	Bacteroidia	Bacteroidales	Bacteroidales unclassified family1	Bacteroidales unclassified family1 unassigned genus	Bacteroidales unclassified family1 unassigned species	5	0	0.000760024	0
Bacteria	Bacteroidetes	Bacteroidia	Bacteroidales	Bacteroidales unclassified family1	Candidatus Azobacteroides	Candidatus Azobacteroides pseudotrichonymphae	12	0	0.00182406	0
Bacteria	Bacteroidetes	Bacteroidia	Bacteroidales	Marinilabiliaceae	Thermophagus	Thermophagus xiamenensis	35	34	0.00532017	0.00562899
Bacteria	Bacteroidetes	Bacteroidia	Bacteroidales	Porphyromonadaceae	Butyricimonas	Butyricimonas synergistica	36	0	0.00547217	0
Bacteria	Bacteroidetes	Bacteroidia	Bacteroidales	Porphyromonadaceae	Dysgonomonas	Dysgonomonas gadei	15	0	0.00228007	0
Bacteria	Bacteroidetes	Bacteroidia	Bacteroidales	Porphyromonadaceae	Dysgonomonas	Dysgonomonas mossii	32	0	0.00486415	0
Bacteria	Bacteroidetes	Bacteroidia	Bacteroidales	Porphyromonadaceae	Dysgonomonas	Dysgonomonas unassigned species	9	0	0.00136804	0
Bacteria	Bacteroidetes	Bacteroidia	Bacteroidales	Porphyromonadaceae	Odoribacter	Odoribacter unassigned species	78	37	0.0118564	0.00612567
Bacteria	Bacteroidetes	Bacteroidia	Bacteroidales	Porphyromonadaceae	Paludibacter	Paludibacter propionicigenes	25	0	0.00380012	0
Bacteria	Bacteroidetes	Bacteroidia	Bacteroidales	Porphyromonadaceae	Parabacteroides	Parabacteroides distasonis	17	0	0.00258408	0
Bacteria	Bacteroidetes	Bacteroidia	Bacteroidales	Porphyromonadaceae	Parabacteroides	Parabacteroides unassigned species	33	0	0.00501616	0
Bacteria	Bacteroidetes	Bacteroidia	Bacteroidales	Porphyromonadaceae	Porphyromonadaceae unassigned genus	Porphyromonadaceae unassigned species	59	61	0.00896828	0.0100991
Bacteria	Bacteroidetes	Bacteroidia	Bacteroidales	Porphyromonadaceae	Porphyromonas	Porphyromonas endodontalis	24	0	0.00364811	0
Bacteria	Bacteroidetes	Bacteroidia	Bacteroidales	Porphyromonadaceae	Porphyromonas	Porphyromonas gingivalis	19	0	0.00288809	0
Bacteria	Bacteroidetes	Bacteroidia	Bacteroidales	Porphyromonadaceae	Porphyromonas	Porphyromonas unassigned species	13	0	0.00197606	0
Bacteria	Bacteroidetes	Bacteroidia	Bacteroidales	Porphyromonadaceae	Proteiniphilum	Proteiniphilum acetatigenes	12	0	0.00182406	0
Bacteria	Bacteroidetes	Bacteroidia	Bacteroidales	Porphyromonadaceae	Tannerella	Tannerella forsythia	24	0	0.00364811	0
Bacteria	Bacteroidetes	Bacteroidia	Bacteroidales	Prevotellaceae	Alloprevotella	Alloprevotella unassigned species	11	0	0.00167205	0
Bacteria	Bacteroidetes	Bacteroidia	Bacteroidales	Prevotellaceae	Prevotella	Prevotella salivae	10	0	0.00152005	0
Bacteria	Bacteroidetes	Bacteroidia	Bacteroidales	Prevotellaceae	Prevotella	Prevotella unassigned species	158	0	0.0240168	0
Bacteria	Bacteroidetes	Bacteroidia	Bacteroidales	Prevotellaceae	Prevotellaceae unassigned genus	Prevotellaceae unassigned species	10	0	0.00152005	0
Bacteria	Bacteroidetes	Bacteroidia	Bacteroidales	Rikenellaceae	Alistipes	Alistipes indistinctus	21	0	0.0031921	0
Bacteria	Bacteroidetes	Bacteroidia	Bacteroidales	Rikenellaceae	Alistipes	Alistipes unassigned species	67	0	0.0101843	0
Bacteria	Bacteroidetes	Cytophagia	Cytophagales	Cyclobacteriaceae	Algoriphagus	Algoriphagus machipongonensis	91	0	0.0138324	0
Bacteria	Bacteroidetes	Cytophagia	Cytophagales	Cyclobacteriaceae	Belliella	Belliella baltica	41	0	0.0062322	0
Bacteria	Bacteroidetes	Cytophagia	Cytophagales	Cyclobacteriaceae	Cecembia	Cecembia lonarensis	73	0	0.0110963	0
Bacteria	Bacteroidetes	Cytophagia	Cytophagales	Cyclobacteriaceae	Cyclobacteriaceae unassigned genus	Cyclobacteriaceae unassigned species	441	25	0.0670341	0.00413896
Bacteria	Bacteroidetes	Cytophagia	Cytophagales	Cyclobacteriaceae	Cyclobacterium	Cyclobacterium marinum	88	0	0.0133764	0
Bacteria	Bacteroidetes	Cytophagia	Cytophagales	Cyclobacteriaceae	Cyclobacterium	Cyclobacterium qasimii	39	0	0.00592819	0
Bacteria	Bacteroidetes	Cytophagia	Cytophagales	Cyclobacteriaceae	Cyclobacterium	Cyclobacterium unassigned species	45	0	0.00684022	0
Bacteria	Bacteroidetes	Cytophagia	Cytophagales	Cyclobacteriaceae	Echinicola	Echinicola pacifica	51	0	0.00775224	0
Bacteria	Bacteroidetes	Cytophagia	Cytophagales	Cyclobacteriaceae	Echinicola	Echinicola unassigned species	17	0	0.00258408	0
Bacteria	Bacteroidetes	Cytophagia	Cytophagales	Cyclobacteriaceae	Echinicola	Echinicola vietnamensis	79	0	0.0120084	0
Bacteria	Bacteroidetes	Cytophagia	Cytophagales	Cyclobacteriaceae	Indibacter	Indibacter alkaliphilus	73	0	0.0110963	0
Bacteria	Bacteroidetes	Cytophagia	Cytophagales	Cyclobacteriaceae	Mariniradius	Mariniradius saccharolyticus	32	0	0.00486415	0
Bacteria	Bacteroidetes	Cytophagia	Cytophagales	Cytophagaceae	Cytophaga	Cytophaga aurantiaca	43	0	0.00653621	0
Bacteria	Bacteroidetes	Cytophagia	Cytophagales	Cytophagaceae	Cytophaga	Cytophaga hutchinsonii	80	0	0.0121604	0
Bacteria	Bacteroidetes	Cytophagia	Cytophagales	Cytophagaceae	Cytophaga	Cytophaga unassigned species	43	0	0.00653621	0
Bacteria	Bacteroidetes	Cytophagia	Cytophagales	Cytophagaceae	Cytophagaceae unassigned genus	Cytophagaceae unassigned species	1241	53	0.188638	0.0087746
Bacteria	Bacteroidetes	Cytophagia	Cytophagales	Cytophagaceae	Dyadobacter	Dyadobacter beijingensis	22	0	0.00334411	0
Bacteria	Bacteroidetes	Cytophagia	Cytophagales	Cytophagaceae	Dyadobacter	Dyadobacter fermentans	79	0	0.0120084	0
Bacteria	Bacteroidetes	Cytophagia	Cytophagales	Cytophagaceae	Dyadobacter	Dyadobacter unassigned species	96	0	0.0145925	0
Bacteria	Bacteroidetes	Cytophagia	Cytophagales	Cytophagaceae	Emticicia	Emticicia oligotrophica	92	0	0.0139844	0
Bacteria	Bacteroidetes	Cytophagia	Cytophagales	Cytophagaceae	Fibrella	Fibrella aestuarina	24	0	0.00364811	0
Bacteria	Bacteroidetes	Cytophagia	Cytophagales	Cytophagaceae	Fibrisoma	Fibrisoma limi	34	0	0.00516816	0
Bacteria	Bacteroidetes	Cytophagia	Cytophagales	Cytophagaceae	Flexibacter	Flexibacter litoralis	137	0	0.0208247	0
Bacteria	Bacteroidetes	Cytophagia	Cytophagales	Cytophagaceae	Hymenobacter	Hymenobacter aerophilus	41	0	0.0062322	0
Bacteria	Bacteroidetes	Cytophagia	Cytophagales	Cytophagaceae	Hymenobacter	Hymenobacter norwichensis	25	0	0.00380012	0
Bacteria	Bacteroidetes	Cytophagia	Cytophagales	Cytophagaceae	Hymenobacter	Hymenobacter unassigned species	17	0	0.00258408	0
Bacteria	Bacteroidetes	Cytophagia	Cytophagales	Cytophagaceae	Leadbetterella	Leadbetterella byssophila	74	0	0.0112484	0
Bacteria	Bacteroidetes	Cytophagia	Cytophagales	Cytophagaceae	Microscilla	Microscilla marina	974	15	0.148053	0.00248338
Bacteria	Bacteroidetes	Cytophagia	Cytophagales	Cytophagaceae	Pontibacter	Pontibacter roseus	105	0	0.0159605	0
Bacteria	Bacteroidetes	Cytophagia	Cytophagales	Cytophagaceae	Rhodonellum	Rhodonellum psychrophilum	32	0	0.00486415	0
Bacteria	Bacteroidetes	Cytophagia	Cytophagales	Cytophagaceae	Rudanella	Rudanella lutea	24	0	0.00364811	0
Bacteria	Bacteroidetes	Cytophagia	Cytophagales	Cytophagaceae	Runella	Runella slithyformis	191	0	0.0290329	0
Bacteria	Bacteroidetes	Cytophagia	Cytophagales	Cytophagaceae	Spirosoma	Spirosoma linguale	47	0	0.00714423	0
Bacteria	Bacteroidetes	Cytophagia	Cytophagales	Cytophagaceae	Spirosoma	Spirosoma panaciterrae	16	0	0.00243208	0
Bacteria	Bacteroidetes	Cytophagia	Cytophagales	Cytophagaceae	Spirosoma	Spirosoma spitsbergense	13	0	0.00197606	0
Bacteria	Bacteroidetes	Cytophagia	Cytophagales	Cytophagaceae	Spirosoma	Spirosoma unassigned species	67	0	0.0101843	0
Bacteria	Bacteroidetes	Cytophagia	Cytophagales	Cytophagales unassigned family	Cytophagales unassigned genus	Cytophagales unassigned species	10668	244	1.62159	0.0403963
Bacteria	Bacteroidetes	Cytophagia	Cytophagales	Flammeovirgaceae	Flammeovirgaceae unassigned genus	Flammeovirgaceae unassigned species	555	25	0.0843627	0.00413896
Bacteria	Bacteroidetes	Cytophagia	Cytophagales	Flammeovirgaceae	Flexithrix	Flexithrix dorotheae	415	28	0.063082	0.00463564
Bacteria	Bacteroidetes	Cytophagia	Cytophagales	Flammeovirgaceae	Fulvivirga	Fulvivirga imtechensis	479	22	0.0728103	0.00364229
Bacteria	Bacteroidetes	Cytophagia	Cytophagales	Flammeovirgaceae	Marivirga	Marivirga tractuosa	605	0	0.0919629	0
Bacteria	Bacteroidetes	Cytophagia	Cytophagales	Flammeovirgaceae	Nafulsella	Nafulsella turpanensis	369	0	0.0560898	0
Bacteria	Bacteroidetes	Flavobacteriia	Flavobacteriales	Blattabacteriaceae	Blattabacterium	Blattabacterium unassigned species	20	0	0.0030401	0
Bacteria	Bacteroidetes	Flavobacteriia	Flavobacteriales	Cryomorphaceae	Cryomorphaceae unassigned genus	Cryomorphaceae unassigned species	16	12	0.00243208	0.0019867
Bacteria	Bacteroidetes	Flavobacteriia	Flavobacteriales	Cryomorphaceae	Fluviicola	Fluviicola taffensis	187	0	0.0284249	0
Bacteria	Bacteroidetes	Flavobacteriia	Flavobacteriales	Cryomorphaceae	Owenweeksia	Owenweeksia hongkongensis	108	0	0.0164165	0
Bacteria	Bacteroidetes	Flavobacteriia	Flavobacteriales	Flavobacteriaceae	Aquimarina	Aquimarina agarilytica	13	0	0.00197606	0
Bacteria	Bacteroidetes	Flavobacteriia	Flavobacteriales	Flavobacteriaceae	Bizionia	Bizionia argentinensis	51	0	0.00775224	0
Bacteria	Bacteroidetes	Flavobacteriia	Flavobacteriales	Flavobacteriaceae	Capnocytophaga	Capnocytophaga canimorsus	11	0	0.00167205	0
Bacteria	Bacteroidetes	Flavobacteriia	Flavobacteriales	Flavobacteriaceae	Capnocytophaga	Capnocytophaga unassigned species	127	10	0.0193046	0.00165559
Bacteria	Bacteroidetes	Flavobacteriia	Flavobacteriales	Flavobacteriaceae	Cellulophaga	Cellulophaga algicola	47	0	0.00714423	0
Bacteria	Bacteroidetes	Flavobacteriia	Flavobacteriales	Flavobacteriaceae	Cellulophaga	Cellulophaga lytica	55	0	0.00836026	0
Bacteria	Bacteroidetes	Flavobacteriia	Flavobacteriales	Flavobacteriaceae	Cellulophaga	Cellulophaga unassigned species	1	0	0.000152005	0
Bacteria	Bacteroidetes	Flavobacteriia	Flavobacteriales	Flavobacteriaceae	Chryseobacterium	Chryseobacterium unassigned species	23	0	0.00349611	0
Bacteria	Bacteroidetes	Flavobacteriia	Flavobacteriales	Flavobacteriaceae	Croceibacter	Croceibacter atlanticus	54	0	0.00820826	0
Bacteria	Bacteroidetes	Flavobacteriia	Flavobacteriales	Flavobacteriaceae	Dokdonia	Dokdonia donghaensis	25	0	0.00380012	0
Bacteria	Bacteroidetes	Flavobacteriia	Flavobacteriales	Flavobacteriaceae	Elizabethkingia	Elizabethkingia meningoseptica	12	0	0.00182406	0
Bacteria	Bacteroidetes	Flavobacteriia	Flavobacteriales	Flavobacteriaceae	Elizabethkingia	Elizabethkingia unassigned species	13	0	0.00197606	0
Bacteria	Bacteroidetes	Flavobacteriia	Flavobacteriales	Flavobacteriaceae	Empedobacter	Empedobacter brevis	15	0	0.00228007	0
Bacteria	Bacteroidetes	Flavobacteriia	Flavobacteriales	Flavobacteriaceae	Eudoraea	Eudoraea adriatica	91	0	0.0138324	0
Bacteria	Bacteroidetes	Flavobacteriia	Flavobacteriales	Flavobacteriaceae	Flavobacteriaceae unassigned genus	Flavobacteriaceae unassigned species	4215	364	0.6407	0.0602633
Bacteria	Bacteroidetes	Flavobacteriia	Flavobacteriales	Flavobacteriaceae	Flavobacterium	Flavobacterium columnare	10	0	0.00152005	0
Bacteria	Bacteroidetes	Flavobacteriia	Flavobacteriales	Flavobacteriaceae	Flavobacterium	Flavobacterium rivuli	13	0	0.00197606	0
Bacteria	Bacteroidetes	Flavobacteriia	Flavobacteriales	Flavobacteriaceae	Flavobacterium	Flavobacterium unassigned species	79	0	0.0120084	0
Bacteria	Bacteroidetes	Flavobacteriia	Flavobacteriales	Flavobacteriaceae	Formosa	Formosa unassigned species	87	0	0.0132244	0
Bacteria	Bacteroidetes	Flavobacteriia	Flavobacteriales	Flavobacteriaceae	Gillisia	Gillisia limnaea	26	0	0.00395212	0
Bacteria	Bacteroidetes	Flavobacteriia	Flavobacteriales	Flavobacteriaceae	Gramella	Gramella forsetii	42	0	0.0063842	0
Bacteria	Bacteroidetes	Flavobacteriia	Flavobacteriales	Flavobacteriaceae	Joostella	Joostella marina	36	0	0.00547217	0
Bacteria	Bacteroidetes	Flavobacteriia	Flavobacteriales	Flavobacteriaceae	Kordia	Kordia algicida	124	10	0.0188486	0.00165559
Bacteria	Bacteroidetes	Flavobacteriia	Flavobacteriales	Flavobacteriaceae	Krokinobacter	Krokinobacter unassigned species	23	0	0.00349611	0
Bacteria	Bacteroidetes	Flavobacteriia	Flavobacteriales	Flavobacteriaceae	Lacinutrix	Lacinutrix unassigned species	70	0	0.0106403	0
Bacteria	Bacteroidetes	Flavobacteriia	Flavobacteriales	Flavobacteriaceae	Leeuwenhoekiella	Leeuwenhoekiella blandensis	11	0	0.00167205	0
Bacteria	Bacteroidetes	Flavobacteriia	Flavobacteriales	Flavobacteriaceae	Maribacter	Maribacter unassigned species	133	11	0.0202166	0.00182114
Bacteria	Bacteroidetes	Flavobacteriia	Flavobacteriales	Flavobacteriaceae	Mesoflavibacter	Mesoflavibacter zeaxanthinifaciens	53	0	0.00805625	0
Bacteria	Bacteroidetes	Flavobacteriia	Flavobacteriales	Flavobacteriaceae	Muricauda	Muricauda ruestringensis	20	0	0.0030401	0
Bacteria	Bacteroidetes	Flavobacteriia	Flavobacteriales	Flavobacteriaceae	Myroides	Myroides injenensis	16	0	0.00243208	0
Bacteria	Bacteroidetes	Flavobacteriia	Flavobacteriales	Flavobacteriaceae	Myroides	Myroides odoratimimus	17	0	0.00258408	0
Bacteria	Bacteroidetes	Flavobacteriia	Flavobacteriales	Flavobacteriaceae	Myroides	Myroides unassigned species	19	0	0.00288809	0
Bacteria	Bacteroidetes	Flavobacteriia	Flavobacteriales	Flavobacteriaceae	Nonlabens	Nonlabens dokdonensis	46	0	0.00699222	0
Bacteria	Bacteroidetes	Flavobacteriia	Flavobacteriales	Flavobacteriaceae	Ornithobacterium	Ornithobacterium rhinotracheale	16	0	0.00243208	0
Bacteria	Bacteroidetes	Flavobacteriia	Flavobacteriales	Flavobacteriaceae	Polaribacter	Polaribacter franzmannii	13	0	0.00197606	0
Bacteria	Bacteroidetes	Flavobacteriia	Flavobacteriales	Flavobacteriaceae	Polaribacter	Polaribacter unassigned species	298	16	0.0452974	0.00264894
Bacteria	Bacteroidetes	Flavobacteriia	Flavobacteriales	Flavobacteriaceae	Psychroflexus	Psychroflexus gondwanensis	36	0	0.00547217	0
Bacteria	Bacteroidetes	Flavobacteriia	Flavobacteriales	Flavobacteriaceae	Psychroflexus	Psychroflexus torquis	24	0	0.00364811	0
Bacteria	Bacteroidetes	Flavobacteriia	Flavobacteriales	Flavobacteriaceae	Psychroflexus	Psychroflexus unassigned species	38	0	0.00577618	0
Bacteria	Bacteroidetes	Flavobacteriia	Flavobacteriales	Flavobacteriaceae	Riemerella	Riemerella anatipestifer	28	0	0.00425613	0
Bacteria	Bacteroidetes	Flavobacteriia	Flavobacteriales	Flavobacteriaceae	Robiginitalea	Robiginitalea biformata	25	0	0.00380012	0
Bacteria	Bacteroidetes	Flavobacteriia	Flavobacteriales	Flavobacteriaceae	Weeksella	Weeksella virosa	22	0	0.00334411	0
Bacteria	Bacteroidetes	Flavobacteriia	Flavobacteriales	Flavobacteriaceae	Winogradskyella	Winogradskyella psychrotolerans	122	0	0.0185446	0
Bacteria	Bacteroidetes	Flavobacteriia	Flavobacteriales	Flavobacteriaceae	Zobellia	Zobellia galactanivorans	37	0	0.00562418	0
Bacteria	Bacteroidetes	Flavobacteriia	Flavobacteriales	Flavobacteriaceae	Zunongwangia	Zunongwangia profunda	62	0	0.0094243	0
Bacteria	Bacteroidetes	Flavobacteriia	Flavobacteriales	Flavobacteriales unassigned family	Flavobacteriales unassigned genus	Flavobacteriales unassigned species	7444	442	1.13152	0.0731769
Bacteria	Bacteroidetes	Flavobacteriia	Flavobacteriia unassigned order	Flavobacteriia unassigned family	Flavobacteriia unassigned genus	Flavobacteriia unassigned species	3386	216	0.514688	0.0357606
Bacteria	Bacteroidetes	Sphingobacteriia	Sphingobacteriales	Chitinophagaceae	Chitinophaga	Chitinophaga pinensis	38	0	0.00577618	0
Bacteria	Bacteroidetes	Sphingobacteriia	Sphingobacteriales	Chitinophagaceae	Chitinophagaceae unassigned genus	Chitinophagaceae unassigned species	51	0	0.00775224	0
Bacteria	Bacteroidetes	Sphingobacteriia	Sphingobacteriales	Chitinophagaceae	Niabella	Niabella aurantiaca	25	0	0.00380012	0
Bacteria	Bacteroidetes	Sphingobacteriia	Sphingobacteriales	Chitinophagaceae	Niastella	Niastella koreensis	16	0	0.00243208	0
Bacteria	Bacteroidetes	Sphingobacteriia	Sphingobacteriales	Chitinophagaceae	Segetibacter	Segetibacter koreensis	18	0	0.00273609	0
Bacteria	Bacteroidetes	Sphingobacteriia	Sphingobacteriales	Saprospiraceae	Haliscomenobacter	Haliscomenobacter hydrossis	184	10	0.0279689	0.00165559
Bacteria	Bacteroidetes	Sphingobacteriia	Sphingobacteriales	Saprospiraceae	Lewinella	Lewinella cohaerens	272	0	0.0413453	0
Bacteria	Bacteroidetes	Sphingobacteriia	Sphingobacteriales	Saprospiraceae	Lewinella	Lewinella persica	122	0	0.0185446	0
Bacteria	Bacteroidetes	Sphingobacteriia	Sphingobacteriales	Saprospiraceae	Lewinella	Lewinella unassigned species	52	0	0.00790425	0
Bacteria	Bacteroidetes	Sphingobacteriia	Sphingobacteriales	Saprospiraceae	Saprospira	Saprospira grandis	602	568	0.0915069	0.0940372
Bacteria	Bacteroidetes	Sphingobacteriia	Sphingobacteriales	Saprospiraceae	Saprospiraceae unassigned genus	Saprospiraceae unassigned species	581	55	0.0883148	0.00910572
Bacteria	Bacteroidetes	Sphingobacteriia	Sphingobacteriales	Sphingobacteriaceae	Arcticibacter	Arcticibacter svalbardensis	22	0	0.00334411	0
Bacteria	Bacteroidetes	Sphingobacteriia	Sphingobacteriales	Sphingobacteriaceae	Mucilaginibacter	Mucilaginibacter paludis	32	0	0.00486415	0
Bacteria	Bacteroidetes	Sphingobacteriia	Sphingobacteriales	Sphingobacteriaceae	Pedobacter	Pedobacter agri	19	0	0.00288809	0
Bacteria	Bacteroidetes	Sphingobacteriia	Sphingobacteriales	Sphingobacteriaceae	Pedobacter	Pedobacter arcticus	20	0	0.0030401	0
Bacteria	Bacteroidetes	Sphingobacteriia	Sphingobacteriales	Sphingobacteriaceae	Pedobacter	Pedobacter heparinus	13	0	0.00197606	0
Bacteria	Bacteroidetes	Sphingobacteriia	Sphingobacteriales	Sphingobacteriaceae	Pedobacter	Pedobacter saltans	65	0	0.00988031	0
Bacteria	Bacteroidetes	Sphingobacteriia	Sphingobacteriales	Sphingobacteriaceae	Pedobacter	Pedobacter unassigned species	56	0	0.00851227	0
Bacteria	Bacteroidetes	Sphingobacteriia	Sphingobacteriales	Sphingobacteriaceae	Solitalea	Solitalea canadensis	57	0	0.00866427	0
Bacteria	Bacteroidetes	Sphingobacteriia	Sphingobacteriales	Sphingobacteriaceae	Sphingobacteriaceae unassigned genus	Sphingobacteriaceae unassigned species	187	22	0.0284249	0.00364229
Bacteria	Bacteroidetes	Sphingobacteriia	Sphingobacteriales	Sphingobacteriaceae	Sphingobacterium	Sphingobacterium spiritivorum	51	0	0.00775224	0
Bacteria	Bacteroidetes	Sphingobacteriia	Sphingobacteriales	Sphingobacteriaceae	Sphingobacterium	Sphingobacterium unassigned species	68	0	0.0103363	0
Bacteria	Bacteroidetes	Sphingobacteriia	Sphingobacteriales	Sphingobacteriales unassigned family	Sphingobacteriales unassigned genus	Sphingobacteriales unassigned species	243	32	0.0369372	0.00529787
Bacteria	Candidatus Saccharibacteria	Candidatus Saccharibacteria unclassified class1	Candidatus Saccharibacteria unclassified order1	Candidatus Saccharibacteria unclassified family1	Candidatus Saccharibacteria unclassified family1 unassigned genus	Candidatus Saccharibacteria unclassified family1 unassigned species	15	0	0.00228007	0
Bacteria	Candidatus Saccharibacteria	Candidatus Saccharibacteria unclassified class1	Candidatus Saccharibacteria unclassified order1	Candidatus Saccharibacteria unclassified family1	Candidatus Saccharimonas	Candidatus Saccharimonas aalborgensis	17	0	0.00258408	0
Bacteria	Chlamydiae	Chlamydiia	Chlamydiales	Chlamydiaceae	Chlamydiaceae unassigned genus	Chlamydiaceae unassigned species	18	3	0.00273609	0.000496676
Bacteria	Chlamydiae	Chlamydiia	Chlamydiales	Chlamydiaceae	Chlamydophila	Chlamydophila felis	0	10	0	0.00165559
Bacteria	Chlamydiae	Chlamydiia	Chlamydiales	Chlamydiales unassigned family	Chlamydiales unassigned genus	Chlamydiales unassigned species	820	209	0.124644	0.0346017
Bacteria	Chlamydiae	Chlamydiia	Chlamydiales	Parachlamydiaceae	Candidatus Protochlamydia	Candidatus Protochlamydia amoebophila	26	0	0.00395212	0
Bacteria	Chlamydiae	Chlamydiia	Chlamydiales	Parachlamydiaceae	Parachlamydia	Parachlamydia acanthamoebae	11	0	0.00167205	0
Bacteria	Chlamydiae	Chlamydiia	Chlamydiales	Parachlamydiaceae	Parachlamydiaceae unassigned genus	Parachlamydiaceae unassigned species	15	10	0.00228007	0.00165559
Bacteria	Chlamydiae	Chlamydiia	Chlamydiales	Simkaniaceae	Simkania	Simkania negevensis	1075	324	0.163405	0.053641
Bacteria	Chlamydiae	Chlamydiia	Chlamydiales	Waddliaceae	Waddlia	Waddlia chondrophila	25	0	0.00380012	0
Bacteria	Chlorobi	Chlorobia	Chlorobiales	Chlorobiaceae	Chlorobiaceae unassigned genus	Chlorobiaceae unassigned species	6	0	0.000912029	0
Bacteria	Chlorobi	Chlorobia	Chlorobiales	Chlorobiaceae	Chloroherpeton	Chloroherpeton thalassium	11	0	0.00167205	0
Bacteria	Chloroflexi [phylum]	Anaerolineae	Anaerolineales	Anaerolineaceae	Anaerolinea	Anaerolinea thermophila	32	0	0.00486415	0
Bacteria	Chloroflexi [phylum]	Caldilineae	Caldilineales	Caldilineaceae	Caldilinea	Caldilinea aerophila	35	0	0.00532017	0
Bacteria	Chloroflexi [phylum]	Chloroflexi	Chloroflexi unassigned order	Chloroflexi unassigned family	Chloroflexi unassigned genus	Chloroflexi unassigned species	9	0	0.00136804	0
Bacteria	Chloroflexi [phylum]	Chloroflexi	Herpetosiphonales	Herpetosiphonaceae	Herpetosiphon	Herpetosiphon aurantiacus	10	0	0.00152005	0
Bacteria	Chloroflexi [phylum]	Chloroflexi [phylum] unassigned class	Chloroflexi [phylum] unassigned order	Chloroflexi [phylum] unassigned family	Chloroflexi [phylum] unassigned genus	Chloroflexi [phylum] unassigned species	33	19	0.00501616	0.00314561
Bacteria	Chloroflexi [phylum]	Dehalococcoidia	Dehalococcoidia unassigned order	Dehalococcoidia unassigned family	Dehalococcoidia unassigned genus	Dehalococcoidia unassigned species	10	2	0.00152005	0.000331117
Bacteria	Chloroflexi [phylum]	Dehalococcoidia	Dehalococcoidia unclassified order1	Dehalococcoidia unclassified family1	Dehalogenimonas	Dehalogenimonas lykanthroporepellens	0	10	0	0.00165559
Bacteria	Chloroflexi [phylum]	Thermomicrobia	Thermomicrobia unassigned order	Thermomicrobia unassigned family	Thermomicrobia unassigned genus	Thermomicrobia unassigned species	11	0	0.00167205	0
Bacteria	Cyanobacteria	Cyanobacteria unassigned class	Cyanobacteria unassigned order	Cyanobacteria unassigned family	Cyanobacteria unassigned genus	Cyanobacteria unassigned species	80619	285441	12.2545	47.2572
Bacteria	Cyanobacteria	Cyanobacteria unclassified class1	Nostocales	Microchaetaceae	Microchaete	Microchaete sp. PCC 7126	0	15	0	0.00248338
Bacteria	Cyanobacteria	Cyanobacteria unclassified class1	Nostocales	Nostocaceae	Anabaena	Anabaena sp. 90	60	0	0.00912029	0
Bacteria	Cyanobacteria	Cyanobacteria unclassified class1	Nostocales	Nostocaceae	Anabaena	Anabaena sp. PCC 7108	0	32	0	0.00529787
Bacteria	Cyanobacteria	Cyanobacteria unclassified class1	Nostocales	Nostocaceae	Anabaena	Anabaena unassigned species	4	17	0.000608019	0.00281449
Bacteria	Cyanobacteria	Cyanobacteria unclassified class1	Nostocales	Nostocaceae	Anabaena	Anabaena variabilis	14	61	0.00212807	0.0100991
Bacteria	Cyanobacteria	Cyanobacteria unclassified class1	Nostocales	Nostocaceae	Cylindrospermum	Cylindrospermum stagnale	0	26	0	0.00430452
Bacteria	Cyanobacteria	Cyanobacteria unclassified class1	Nostocales	Nostocaceae	Nodularia	Nodularia spumigena	0	120	0	0.019867
Bacteria	Cyanobacteria	Cyanobacteria unclassified class1	Nostocales	Nostocaceae	Nostoc	Nostoc punctiforme	0	94	0	0.0155625
Bacteria	Cyanobacteria	Cyanobacteria unclassified class1	Nostocales	Nostocaceae	Nostoc	Nostoc sp. PCC 7107	0	181	0	0.0299661
Bacteria	Cyanobacteria	Cyanobacteria unclassified class1	Nostocales	Nostocaceae	Nostoc	Nostoc sp. PCC 7120	0	47	0	0.00778125
Bacteria	Cyanobacteria	Cyanobacteria unclassified class1	Nostocales	Nostocaceae	Nostoc	Nostoc sp. PCC 7524	0	462	0	0.076488
Bacteria	Cyanobacteria	Cyanobacteria unclassified class1	Nostocales	Nostocaceae	Nostoc	Nostoc unassigned species	15	24	0.00228007	0.0039734
Bacteria	Cyanobacteria	Cyanobacteria unclassified class1	Nostocales	Nostocaceae	Nostocaceae unassigned genus	Nostocaceae unassigned species	47	754	0.00714423	0.124831
Bacteria	Cyanobacteria	Cyanobacteria unclassified class1	Nostocales	Nostocaceae	Raphidiopsis	Raphidiopsis brookii	0	87	0	0.0144036
Bacteria	Cyanobacteria	Cyanobacteria unclassified class1	Nostocales	Nostocaceae	Richelia	Richelia intracellularis	0	99	0	0.0163903
Bacteria	Cyanobacteria	Cyanobacteria unclassified class1	Nostocales	Nostocaceae	Trichormus	Trichormus azollae	0	99	0	0.0163903
Bacteria	Cyanobacteria	Cyanobacteria unclassified class1	Nostocales	Nostocales unassigned family	Nostocales unassigned genus	Nostocales unassigned species	12	500	0.00182406	0.0827793
Bacteria	Cyanobacteria	Cyanobacteria unclassified class1	Nostocales	Rivulariaceae	Calothrix	Calothrix parietina	14	67	0.00212807	0.0110924
Bacteria	Cyanobacteria	Cyanobacteria unclassified class1	Nostocales	Rivulariaceae	Calothrix	Calothrix sp. PCC 7103	17	93	0.00258408	0.0153969
Bacteria	Cyanobacteria	Cyanobacteria unclassified class1	Nostocales	Rivulariaceae	Calothrix	Calothrix sp. PCC 7507	0	81	0	0.0134102
Bacteria	Cyanobacteria	Cyanobacteria unclassified class1	Nostocales	Rivulariaceae	Calothrix	Calothrix unassigned species	0	3	0	0.000496676
Bacteria	Cyanobacteria	Cyanobacteria unclassified class1	Nostocales	Rivulariaceae	Rivularia	Rivularia sp. PCC 7116	26	509	0.00395212	0.0842693
Bacteria	Cyanobacteria	Cyanobacteria unclassified class1	Nostocales	Rivulariaceae	Rivulariaceae unassigned genus	Rivulariaceae unassigned species	12	1	0.00182406	0.000165559
Bacteria	Cyanobacteria	Cyanobacteria unclassified class1	Nostocales	Scytonemataceae	Scytonema	Scytonema hofmanni	0	60	0	0.00993351
Bacteria	Cyanobacteria	Cyanobacteria unclassified class2	Pleurocapsales	Chroococcidiopsis	Chroococcidiopsis thermalis	Chroococcidiopsis thermalis PCC 7203	15	759	0.00228007	0.125659
Bacteria	Cyanobacteria	Cyanobacteria unclassified class2	Pleurocapsales	Pleurocapsa	Pleurocapsa minor	Pleurocapsa sp. PCC 7327	0	277	0	0.0458597
Bacteria	Cyanobacteria	Cyanobacteria unclassified class2	Pleurocapsales	Pleurocapsa	Pleurocapsa sp. PCC 7319	Pleurocapsa sp. PCC 7319 unassigned species	0	135	0	0.0223504
Bacteria	Cyanobacteria	Cyanobacteria unclassified class2	Pleurocapsales	Pleurocapsa	Pleurocapsa unassigned genus	Pleurocapsa unassigned species	0	1	0	0.000165559
Bacteria	Cyanobacteria	Cyanobacteria unclassified class2	Pleurocapsales	Pleurocapsales unassigned family	Pleurocapsales unassigned genus	Pleurocapsales unassigned species	12	93	0.00182406	0.0153969
Bacteria	Cyanobacteria	Cyanobacteria unclassified class2	Pleurocapsales	Pleurocapsales unassigned family	Stanieria	Stanieria cyanosphaera	0	182	0	0.0301317
Bacteria	Cyanobacteria	Cyanobacteria unclassified class2	Pleurocapsales	Xenococcus	Xenococcus sp. PCC 7305	Xenococcus sp. PCC 7305 unassigned species	0	188	0	0.031125
Bacteria	Cyanobacteria	Cyanobacteria unclassified class3	Prochlorales	Prochlorales unassigned family	Prochlorales unassigned genus	Prochlorales unassigned species	6	0	0.000912029	0
Bacteria	Cyanobacteria	Cyanobacteria unclassified class3	Prochlorales	Prochlorococcaceae	Prochlorococcus	Prochlorococcus marinus	14	30	0.00212807	0.00496676
Bacteria	Cyanobacteria	Cyanobacteria unclassified class3	Prochlorales	Prochlorotrichaceae	Prochlorothrix	Prochlorothrix hollandica	0	205	0	0.0339395
Bacteria	Cyanobacteria	Cyanobacteria unclassified class4	Stigonematales	Chlorogloeopsis	Chlorogloeopsis fritschii	Chlorogloeopsis fritschii unassigned species	0	449	0	0.0743358
Bacteria	Cyanobacteria	Cyanobacteria unclassified class4	Stigonematales	Fischerella	Fischerella muscicola	Fischerella muscicola unassigned species	0	105	0	0.0173836
Bacteria	Cyanobacteria	Cyanobacteria unclassified class4	Stigonematales	Fischerella	Fischerella unassigned genus	Fischerella unassigned species	0	92	0	0.0152314
Bacteria	Cyanobacteria	Cyanobacteria unclassified class4	Stigonematales	Mastigocladopsis	Mastigocladopsis repens	Mastigocladopsis repens unassigned species	0	302	0	0.0499987
Bacteria	Cyanobacteria	Cyanobacteria unclassified class4	Stigonematales	Stigonematales unassigned family	Stigonematales unassigned genus	Stigonematales unassigned species	0	88	0	0.0145692
Bacteria	Cyanobacteria	Cyanobacteria unclassified class5	Cyanobacteria unclassified order1	Cyanobacteria unclassified family1	Cyanobacteria unclassified genus1	cyanobacterium PCC 7702	0	146	0	0.0241715
Bacteria	Cyanobacteria	Gloeobacteria	Gloeobacterales	Gloeobacterales unclassified family1	Gloeobacter	Gloeobacter unassigned species	0	50	0	0.00827793
Bacteria	Cyanobacteria	Gloeobacteria	Gloeobacterales	Gloeobacterales unclassified family1	Gloeobacter	Gloeobacter violaceus	0	43	0	0.00711902
Bacteria	Cyanobacteria	Oscillatoriophycideae	Chroococcales	Chroococcales unassigned family	Chroococcales unassigned genus	Chroococcales unassigned species	150	2881	0.0228007	0.476974
Bacteria	Cyanobacteria	Oscillatoriophycideae	Chroococcales	Chroococcales unclassified family1	Acaryochloris	Acaryochloris marina	11	465	0.00167205	0.0769847
Bacteria	Cyanobacteria	Oscillatoriophycideae	Chroococcales	Chroococcales unclassified family1	Acaryochloris	Acaryochloris sp. CCMEE 5410	0	57	0	0.00943684
Bacteria	Cyanobacteria	Oscillatoriophycideae	Chroococcales	Chroococcales unclassified family1	Acaryochloris	Acaryochloris unassigned species	13	1329	0.00197606	0.220027
Bacteria	Cyanobacteria	Oscillatoriophycideae	Chroococcales	Chroococcales unclassified family10	Rubidibacter	Rubidibacter lacunae	0	87	0	0.0144036
Bacteria	Cyanobacteria	Oscillatoriophycideae	Chroococcales	Chroococcales unclassified family11	Synechococcus	Synechococcus elongatus	35	362	0.00532017	0.0599322
Bacteria	Cyanobacteria	Oscillatoriophycideae	Chroococcales	Chroococcales unclassified family11	Synechococcus	Synechococcus sp. CB0101	10	23	0.00152005	0.00380785
Bacteria	Cyanobacteria	Oscillatoriophycideae	Chroococcales	Chroococcales unclassified family11	Synechococcus	Synechococcus sp. JA-2-3B'a(2-13)	22	187	0.00334411	0.0309594
Bacteria	Cyanobacteria	Oscillatoriophycideae	Chroococcales	Chroococcales unclassified family11	Synechococcus	Synechococcus sp. JA-3-3Ab	0	372	0	0.0615878
Bacteria	Cyanobacteria	Oscillatoriophycideae	Chroococcales	Chroococcales unclassified family11	Synechococcus	Synechococcus sp. PCC 6312	11	612	0.00167205	0.101322
Bacteria	Cyanobacteria	Oscillatoriophycideae	Chroococcales	Chroococcales unclassified family11	Synechococcus	Synechococcus sp. PCC 7002	0	342	0	0.056621
Bacteria	Cyanobacteria	Oscillatoriophycideae	Chroococcales	Chroococcales unclassified family11	Synechococcus	Synechococcus sp. PCC 7335	17	688	0.00258408	0.113904
Bacteria	Cyanobacteria	Oscillatoriophycideae	Chroococcales	Chroococcales unclassified family11	Synechococcus	Synechococcus sp. PCC 7336	17	29	0.00258408	0.0048012
Bacteria	Cyanobacteria	Oscillatoriophycideae	Chroococcales	Chroococcales unclassified family11	Synechococcus	Synechococcus sp. PCC 7502	0	31	0	0.00513231
Bacteria	Cyanobacteria	Oscillatoriophycideae	Chroococcales	Chroococcales unclassified family11	Synechococcus	Synechococcus sp. RCC307	13	32	0.00197606	0.00529787
Bacteria	Cyanobacteria	Oscillatoriophycideae	Chroococcales	Chroococcales unclassified family11	Synechococcus	Synechococcus unassigned species	68	233	0.0103363	0.0385751
Bacteria	Cyanobacteria	Oscillatoriophycideae	Chroococcales	Chroococcales unclassified family12	Thermosynechococcus	Thermosynechococcus elongatus	0	557	0	0.0922161
Bacteria	Cyanobacteria	Oscillatoriophycideae	Chroococcales	Chroococcales unclassified family12	Thermosynechococcus	Thermosynechococcus unassigned species	0	16	0	0.00264894
Bacteria	Cyanobacteria	Oscillatoriophycideae	Chroococcales	Chroococcales unclassified family13	Synechocystis	Synechocystis sp. PCC 6803	82	330	0.0124644	0.0546343
Bacteria	Cyanobacteria	Oscillatoriophycideae	Chroococcales	Chroococcales unclassified family2	Chamaesiphon	Chamaesiphon minutus	0	117	0	0.0193703
Bacteria	Cyanobacteria	Oscillatoriophycideae	Chroococcales	Chroococcales unclassified family3	Crocosphaera	Crocosphaera watsonii	12	159	0.00182406	0.0263238
Bacteria	Cyanobacteria	Oscillatoriophycideae	Chroococcales	Chroococcales unclassified family4	Cyanobacterium	Cyanobacterium aponinum	0	138	0	0.0228471
Bacteria	Cyanobacteria	Oscillatoriophycideae	Chroococcales	Chroococcales unclassified family4	Cyanobacterium	Cyanobacterium stanieri	14	156	0.00212807	0.0258271
Bacteria	Cyanobacteria	Oscillatoriophycideae	Chroococcales	Chroococcales unclassified family4	Cyanobacterium	Cyanobacterium unassigned species	4	1	0.000608019	0.000165559
Bacteria	Cyanobacteria	Oscillatoriophycideae	Chroococcales	Chroococcales unclassified family5	Cyanothece	Cyanothece sp. ATCC 51142	0	174	0	0.0288072
Bacteria	Cyanobacteria	Oscillatoriophycideae	Chroococcales	Chroococcales unclassified family5	Cyanothece	Cyanothece sp. CCY0110	0	452	0	0.0748325
Bacteria	Cyanobacteria	Oscillatoriophycideae	Chroococcales	Chroococcales unclassified family5	Cyanothece	Cyanothece sp. PCC 7424	0	1136	0	0.188074
Bacteria	Cyanobacteria	Oscillatoriophycideae	Chroococcales	Chroococcales unclassified family5	Cyanothece	Cyanothece sp. PCC 7425	28	856	0.00425613	0.141718
Bacteria	Cyanobacteria	Oscillatoriophycideae	Chroococcales	Chroococcales unclassified family5	Cyanothece	Cyanothece sp. PCC 7822	0	519	0	0.0859249
Bacteria	Cyanobacteria	Oscillatoriophycideae	Chroococcales	Chroococcales unclassified family5	Cyanothece	Cyanothece sp. PCC 8801	0	644	0	0.10662
Bacteria	Cyanobacteria	Oscillatoriophycideae	Chroococcales	Chroococcales unclassified family5	Cyanothece	Cyanothece unassigned species	38	147	0.00577618	0.0243371
Bacteria	Cyanobacteria	Oscillatoriophycideae	Chroococcales	Chroococcales unclassified family6	Dactylococcopsis	Dactylococcopsis salina	0	365	0	0.0604289
Bacteria	Cyanobacteria	Oscillatoriophycideae	Chroococcales	Chroococcales unclassified family7	Gloeocapsa	Gloeocapsa sp. PCC 73106	0	35	0	0.00579455
Bacteria	Cyanobacteria	Oscillatoriophycideae	Chroococcales	Chroococcales unclassified family7	Gloeocapsa	Gloeocapsa sp. PCC 7428	0	190	0	0.0314561
Bacteria	Cyanobacteria	Oscillatoriophycideae	Chroococcales	Chroococcales unclassified family8	Halothece	Halothece sp. PCC 7418	31	524	0.00471215	0.0867527
Bacteria	Cyanobacteria	Oscillatoriophycideae	Chroococcales	Chroococcales unclassified family9	Microcystis	Microcystis aeruginosa	0	109	0	0.0180459
Bacteria	Cyanobacteria	Oscillatoriophycideae	Chroococcales	Chroococcales unclassified family9	Microcystis	Microcystis unassigned species	0	443	0	0.0733424
Bacteria	Cyanobacteria	Oscillatoriophycideae	Oscillatoriales	Oscillatoriales unclassified family1	Arthrospira	Arthrospira platensis	21	204	0.0031921	0.0337739
Bacteria	Cyanobacteria	Oscillatoriophycideae	Oscillatoriales	Oscillatoriales unclassified family1	Arthrospira	Arthrospira sp. PCC 8005	0	21	0	0.00347673
Bacteria	Cyanobacteria	Oscillatoriophycideae	Oscillatoriales	Oscillatoriales unclassified family1	Arthrospira	Arthrospira unassigned species	246	568	0.0373932	0.0940372
Bacteria	Cyanobacteria	Oscillatoriophycideae	Oscillatoriales	Oscillatoriales unclassified family10	Oscillatoria	Oscillatoria acuminata	0	298	0	0.0493364
Bacteria	Cyanobacteria	Oscillatoriophycideae	Oscillatoriales	Oscillatoriales unclassified family10	Oscillatoria	Oscillatoria nigro-viridis	13	27	0.00197606	0.00447008
Bacteria	Cyanobacteria	Oscillatoriophycideae	Oscillatoriales	Oscillatoriales unclassified family10	Oscillatoria	Oscillatoria sp. PCC 10802	11	308	0.00167205	0.050992
Bacteria	Cyanobacteria	Oscillatoriophycideae	Oscillatoriales	Oscillatoriales unclassified family10	Oscillatoria	Oscillatoria unassigned species	12	505	0.00182406	0.0836071
Bacteria	Cyanobacteria	Oscillatoriophycideae	Oscillatoriales	Oscillatoriales unclassified family11	Pseudanabaena	Pseudanabaena biceps	0	12	0	0.0019867
Bacteria	Cyanobacteria	Oscillatoriophycideae	Oscillatoriales	Oscillatoriales unclassified family11	Pseudanabaena	Pseudanabaena sp. PCC 6802	16	70	0.00243208	0.0115891
Bacteria	Cyanobacteria	Oscillatoriophycideae	Oscillatoriales	Oscillatoriales unclassified family11	Pseudanabaena	Pseudanabaena sp. PCC 7367	0	226	0	0.0374162
Bacteria	Cyanobacteria	Oscillatoriophycideae	Oscillatoriales	Oscillatoriales unclassified family11	Pseudanabaena	Pseudanabaena unassigned species	2	0	0.00030401	0
Bacteria	Cyanobacteria	Oscillatoriophycideae	Oscillatoriales	Oscillatoriales unclassified family12	Spirulina	Spirulina subsalsa	0	751	0	0.124334
Bacteria	Cyanobacteria	Oscillatoriophycideae	Oscillatoriales	Oscillatoriales unclassified family13	Trichodesmium	Trichodesmium erythraeum	38841	910	5.90402	0.150658
Bacteria	Cyanobacteria	Oscillatoriophycideae	Oscillatoriales	Oscillatoriales unclassified family14	Oscillatoriales unclassified family14 unassigned genus	Oscillatoriales unclassified family14 unassigned species	10693	9369	1.62539	1.55112
Bacteria	Cyanobacteria	Oscillatoriophycideae	Oscillatoriales	Oscillatoriales unclassified family15	Oscillatoriales unclassified genus1	filamentous cyanobacterium ESFC-1	0	520	0	0.0860904
Bacteria	Cyanobacteria	Oscillatoriophycideae	Oscillatoriales	Oscillatoriales unclassified family16	Oscillatoriales unclassified genus2	Oscillatoriales cyanobacterium JSC-12	0	436	0	0.0721835
Bacteria	Cyanobacteria	Oscillatoriophycideae	Oscillatoriales	Oscillatoriales unclassified family16	Oscillatoriales unclassified genus2	Oscillatoriales unclassified genus2 unassigned species	10	0	0.00152005	0
Bacteria	Cyanobacteria	Oscillatoriophycideae	Oscillatoriales	Oscillatoriales unclassified family2	Coleofasciculus	Coleofasciculus chthonoplastes	40	291	0.00608019	0.0481775
Bacteria	Cyanobacteria	Oscillatoriophycideae	Oscillatoriales	Oscillatoriales unclassified family3	Crinalium	Crinalium epipsammum	0	811	0	0.134268
Bacteria	Cyanobacteria	Oscillatoriophycideae	Oscillatoriales	Oscillatoriales unclassified family4	Geitlerinema	Geitlerinema sp. PCC 7105	0	833	0	0.13791
Bacteria	Cyanobacteria	Oscillatoriophycideae	Oscillatoriales	Oscillatoriales unclassified family4	Geitlerinema	Geitlerinema sp. PCC 7407	27	443	0.00410413	0.0733424
Bacteria	Cyanobacteria	Oscillatoriophycideae	Oscillatoriales	Oscillatoriales unclassified family4	Geitlerinema	Geitlerinema unassigned species	8	24	0.00121604	0.0039734
Bacteria	Cyanobacteria	Oscillatoriophycideae	Oscillatoriales	Oscillatoriales unclassified family5	Leptolyngbya	Leptolyngbya boryana	0	314	0	0.0519854
Bacteria	Cyanobacteria	Oscillatoriophycideae	Oscillatoriales	Oscillatoriales unclassified family5	Leptolyngbya	Leptolyngbya sp. Heron Island J	0	161	0	0.0266549
Bacteria	Cyanobacteria	Oscillatoriophycideae	Oscillatoriales	Oscillatoriales unclassified family5	Leptolyngbya	Leptolyngbya sp. PCC 7375	0	23	0	0.00380785
Bacteria	Cyanobacteria	Oscillatoriophycideae	Oscillatoriales	Oscillatoriales unclassified family5	Leptolyngbya	Leptolyngbya sp. PCC 7376	0	270	0	0.0447008
Bacteria	Cyanobacteria	Oscillatoriophycideae	Oscillatoriales	Oscillatoriales unclassified family5	Leptolyngbya	Leptolyngbya unassigned species	11	73	0.00167205	0.0120858
Bacteria	Cyanobacteria	Oscillatoriophycideae	Oscillatoriales	Oscillatoriales unclassified family6	Lyngbya	Lyngbya sp. PCC 8106	390	1298	0.0592819	0.214895
Bacteria	Cyanobacteria	Oscillatoriophycideae	Oscillatoriales	Oscillatoriales unclassified family7	Microcoleus	Microcoleus sp. PCC 7113	46	2320	0.00699222	0.384096
Bacteria	Cyanobacteria	Oscillatoriophycideae	Oscillatoriales	Oscillatoriales unclassified family7	Microcoleus	Microcoleus unassigned species	0	3	0	0.000496676
Bacteria	Cyanobacteria	Oscillatoriophycideae	Oscillatoriales	Oscillatoriales unclassified family7	Microcoleus	Microcoleus vaginatus	24	111	0.00364811	0.018377
Bacteria	Cyanobacteria	Oscillatoriophycideae	Oscillatoriales	Oscillatoriales unclassified family8	Moorea	Moorea producens	38	838	0.00577618	0.138738
Bacteria	Cyanobacteria	Oscillatoriophycideae	Oscillatoriales	Oscillatoriales unclassified family9	Nodosilinea	Nodosilinea nodulosa	22	326	0.00334411	0.0539721
Bacteria	Cyanobacteria	Oscillatoriophycideae	Oscillatoriophycideae unassigned order	Oscillatoriophycideae unassigned family	Oscillatoriophycideae unassigned genus	Oscillatoriophycideae unassigned species	8789	24958	1.33597	4.13201
Bacteria	Deinococcus-Thermus	Deinococci	Deinococcales	Deinococcales unassigned family	Deinococcales unassigned genus	Deinococcales unassigned species	15	0	0.00228007	0
Bacteria	Deinococcus-Thermus	Deinococci	Deinococci unassigned order	Deinococci unassigned family	Deinococci unassigned genus	Deinococci unassigned species	6	13	0.000912029	0.00215226
Bacteria	Deinococcus-Thermus	Deinococci	Thermales	Thermaceae	Thermaceae unassigned genus	Thermaceae unassigned species	18	0	0.00273609	0
Bacteria	Fibrobacteres	Fibrobacteria	Fibrobacterales	Fibrobacteraceae	Fibrobacter	Fibrobacter succinogenes	16	0	0.00243208	0
Bacteria	Firmicutes	Bacilli	Bacillales	Alicyclobacillaceae	Alicyclobacillaceae unassigned genus	Alicyclobacillaceae unassigned species	2	0	0.00030401	0
Bacteria	Firmicutes	Bacilli	Bacillales	Alicyclobacillaceae	Alicyclobacillus	Alicyclobacillus pohliae	11	0	0.00167205	0
Bacteria	Firmicutes	Bacilli	Bacillales	Alicyclobacillaceae	Alicyclobacillus	Alicyclobacillus unassigned species	2	0	0.00030401	0
Bacteria	Firmicutes	Bacilli	Bacillales	Bacillaceae	Bacillaceae unassigned genus	Bacillaceae unassigned species	22	9	0.00334411	0.00149003
Bacteria	Firmicutes	Bacilli	Bacillales	Bacillaceae	Bacillus	Bacillus unassigned species	45	10	0.00684022	0.00165559
Bacteria	Firmicutes	Bacilli	Bacillales	Bacillales unassigned family	Bacillales unassigned genus	Bacillales unassigned species	66	16	0.0100323	0.00264894
Bacteria	Firmicutes	Bacilli	Bacillales	Paenibacillaceae	Brevibacillus	Brevibacillus unassigned species	10	0	0.00152005	0
Bacteria	Firmicutes	Bacilli	Bacillales	Paenibacillaceae	Paenibacillaceae unassigned genus	Paenibacillaceae unassigned species	10	7	0.00152005	0.00115891
Bacteria	Firmicutes	Bacilli	Bacillales	Paenibacillaceae	Paenibacillus	Paenibacillus elgii	0	82	0	0.0135758
Bacteria	Firmicutes	Bacilli	Bacillales	Paenibacillaceae	Paenibacillus	Paenibacillus unassigned species	42	10	0.0063842	0.00165559
Bacteria	Firmicutes	Bacilli	Bacilli unassigned order	Bacilli unassigned family	Bacilli unassigned genus	Bacilli unassigned species	23	7	0.00349611	0.00115891
Bacteria	Firmicutes	Bacilli	Lactobacillales	Aerococcaceae	Aerococcaceae unassigned genus	Aerococcaceae unassigned species	12	0	0.00182406	0
Bacteria	Firmicutes	Bacilli	Lactobacillales	Lactobacillaceae	Lactobacillaceae unassigned genus	Lactobacillaceae unassigned species	3	0	0.000456014	0
Bacteria	Firmicutes	Bacilli	Lactobacillales	Lactobacillaceae	Lactobacillus	Lactobacillus unassigned species	30	0	0.00456014	0
Bacteria	Firmicutes	Bacilli	Lactobacillales	Lactobacillales unassigned family	Lactobacillales unassigned genus	Lactobacillales unassigned species	15	11	0.00228007	0.00182114
Bacteria	Firmicutes	Bacilli	Lactobacillales	Streptococcaceae	Streptococcaceae unassigned genus	Streptococcaceae unassigned species	6	0	0.000912029	0
Bacteria	Firmicutes	Bacilli	Lactobacillales	Streptococcaceae	Streptococcus	Streptococcus unassigned species	11	0	0.00167205	0
Bacteria	Firmicutes	Clostridia	Clostridia unassigned order	Clostridia unassigned family	Clostridia unassigned genus	Clostridia unassigned species	49	53	0.00744823	0.0087746
Bacteria	Firmicutes	Clostridia	Clostridiales	Clostridiaceae	Butyricicoccus	Butyricicoccus pullicaecorum	14	0	0.00212807	0
Bacteria	Firmicutes	Clostridia	Clostridiales	Clostridiaceae	Clostridiaceae unassigned genus	Clostridiaceae unassigned species	10	8	0.00152005	0.00132447
Bacteria	Firmicutes	Clostridia	Clostridiales	Clostridiaceae	Clostridium	Clostridium cellulovorans	14	33	0.00212807	0.00546343
Bacteria	Firmicutes	Clostridia	Clostridiales	Clostridiaceae	Clostridium	Clostridium clariflavum	15	0	0.00228007	0
Bacteria	Firmicutes	Clostridia	Clostridiales	Clostridiaceae	Clostridium	Clostridium sp. KLE 1755	14	0	0.00212807	0
Bacteria	Firmicutes	Clostridia	Clostridiales	Clostridiaceae	Clostridium	Clostridium unassigned species	95	127	0.0144405	0.0210259
Bacteria	Firmicutes	Clostridia	Clostridiales	Clostridiales Family XI. Incertae Sedis	Clostridiales Family XI. Incertae Sedis unassigned genus	Clostridiales Family XI. Incertae Sedis unassigned species	12	0	0.00182406	0
Bacteria	Firmicutes	Clostridia	Clostridiales	Clostridiales Family XI. Incertae Sedis	Peptoniphilus	Peptoniphilus unassigned species	12	0	0.00182406	0
Bacteria	Firmicutes	Clostridia	Clostridiales	Clostridiales Family XVII. Incertae Sedis	Sulfobacillus	Sulfobacillus acidophilus	0	30	0	0.00496676
Bacteria	Firmicutes	Clostridia	Clostridiales	Clostridiales Family XVII. Incertae Sedis	Thermaerobacter	Thermaerobacter unassigned species	12	0	0.00182406	0
Bacteria	Firmicutes	Clostridia	Clostridiales	Clostridiales unassigned family	Clostridiales unassigned genus	Clostridiales unassigned species	176	333	0.0267528	0.055131
Bacteria	Firmicutes	Clostridia	Clostridiales	Eubacteriaceae	Eubacteriaceae unassigned genus	Eubacteriaceae unassigned species	3	2	0.000456014	0.000331117
Bacteria	Firmicutes	Clostridia	Clostridiales	Eubacteriaceae	Eubacterium	Eubacterium unassigned species	11	21	0.00167205	0.00347673
Bacteria	Firmicutes	Clostridia	Clostridiales	Lachnospiraceae	Butyrivibrio	Butyrivibrio unassigned species	0	13	0	0.00215226
Bacteria	Firmicutes	Clostridia	Clostridiales	Lachnospiraceae	Lachnospiraceae unassigned genus	Lachnospiraceae unassigned species	17	36	0.00258408	0.00596011
Bacteria	Firmicutes	Clostridia	Clostridiales	Peptococcaceae	Desulfosporosinus	Desulfosporosinus unassigned species	10	0	0.00152005	0
Bacteria	Firmicutes	Clostridia	Clostridiales	Peptococcaceae	Peptococcaceae unassigned genus	Peptococcaceae unassigned species	27	7	0.00410413	0.00115891
Bacteria	Firmicutes	Clostridia	Clostridiales	Peptococcaceae	Thermincola	Thermincola potens	18	24	0.00273609	0.0039734
Bacteria	Firmicutes	Clostridia	Clostridiales	Ruminococcaceae	Ruminococcaceae unassigned genus	Ruminococcaceae unassigned species	10	17	0.00152005	0.00281449
Bacteria	Firmicutes	Clostridia	Clostridiales	Ruminococcaceae	Ruminococcus	Ruminococcus unassigned species	11	0	0.00167205	0
Bacteria	Firmicutes	Clostridia	Halanaerobiales	Halanaerobiales unassigned family	Halanaerobiales unassigned genus	Halanaerobiales unassigned species	9	0	0.00136804	0
Bacteria	Firmicutes	Clostridia	Halanaerobiales	Halobacteroidaceae	Halobacteroidaceae unassigned genus	Halobacteroidaceae unassigned species	12	0	0.00182406	0
Bacteria	Firmicutes	Clostridia	Thermoanaerobacterales	Thermoanaerobacterales Family III. Incertae Sedis	Thermoanaerobacterales Family III. Incertae Sedis unassigned genus	Thermoanaerobacterales Family III. Incertae Sedis unassigned species	10	0	0.00152005	0
Bacteria	Firmicutes	Clostridia	Thermoanaerobacterales	Thermoanaerobacterales unassigned family	Thermoanaerobacterales unassigned genus	Thermoanaerobacterales unassigned species	17	13	0.00258408	0.00215226
Bacteria	Firmicutes	Clostridia	Thermoanaerobacterales	Thermodesulfobiaceae	Thermodesulfobium	Thermodesulfobium narugense	0	17	0	0.00281449
Bacteria	Firmicutes	Erysipelotrichia	Erysipelotrichales	Erysipelotrichaceae	Allobaculum	Allobaculum stercoricanis	20	26	0.0030401	0.00430452
Bacteria	Firmicutes	Erysipelotrichia	Erysipelotrichales	Erysipelotrichaceae	Erysipelotrichaceae unassigned genus	Erysipelotrichaceae unassigned species	12	4	0.00182406	0.000662234
Bacteria	Firmicutes	Firmicutes unassigned class	Firmicutes unassigned order	Firmicutes unassigned family	Firmicutes unassigned genus	Firmicutes unassigned species	285	663	0.0433214	0.109765
Bacteria	Firmicutes	Negativicutes	Selenomonadales	Selenomonadales unassigned family	Selenomonadales unassigned genus	Selenomonadales unassigned species	12	5	0.00182406	0.000827793
Bacteria	Firmicutes	Negativicutes	Selenomonadales	Veillonellaceae	Veillonellaceae unassigned genus	Veillonellaceae unassigned species	36	22	0.00547217	0.00364229
Bacteria	Fusobacteria	Fusobacteriia	Fusobacteriales	Fusobacteriaceae	Fusobacteriaceae unassigned genus	Fusobacteriaceae unassigned species	14	0	0.00212807	0
Bacteria	Fusobacteria	Fusobacteriia	Fusobacteriales	Fusobacteriales unassigned family	Fusobacteriales unassigned genus	Fusobacteriales unassigned species	4	11	0.000608019	0.00182114
Bacteria	Fusobacteria	Fusobacteriia	Fusobacteriales	Leptotrichiaceae	Leptotrichia	Leptotrichia unassigned species	10	0	0.00152005	0
Bacteria	Fusobacteria	Fusobacteriia	Fusobacteriales	Leptotrichiaceae	Leptotrichiaceae unassigned genus	Leptotrichiaceae unassigned species	2	0	0.00030401	0
Bacteria	Gemmatimonadetes	Gemmatimonadetes [class]	Gemmatimonadales	Gemmatimonadaceae	Gemmatimonas	Gemmatimonas aurantiaca	28	0	0.00425613	0
Bacteria	Ignavibacteriae	Ignavibacteria	Ignavibacteriales	Ignavibacteriaceae	Ignavibacterium	Ignavibacterium album	51	0	0.00775224	0
Bacteria	Lentisphaerae	Lentisphaeria	Lentisphaerales	Lentisphaeraceae	Lentisphaera	Lentisphaera araneosa	82	12	0.0124644	0.0019867
Bacteria	Lentisphaerae	Lentisphaeria	Lentisphaeria unassigned order	Lentisphaeria unassigned family	Lentisphaeria unassigned genus	Lentisphaeria unassigned species	6	3	0.000912029	0.000496676
Bacteria	Lentisphaerae	Lentisphaeria	Victivallales	Victivallaceae	Victivallis	Victivallis vadensis	54	0	0.00820826	0
Bacteria	Parcubacteria	Parcubacteria unassigned class	Parcubacteria unassigned order	Parcubacteria unassigned family	Parcubacteria unassigned genus	Parcubacteria unassigned species	132	0	0.0200646	0
Bacteria	Planctomycetes	Phycisphaerae	Phycisphaerales	Phycisphaeraceae	Phycisphaera	Phycisphaera mikurensis	75	17	0.0114004	0.00281449
Bacteria	Planctomycetes	Planctomycetes unassigned class	Planctomycetes unassigned order	Planctomycetes unassigned family	Planctomycetes unassigned genus	Planctomycetes unassigned species	50	5	0.00760024	0.000827793
Bacteria	Planctomycetes	Planctomycetia	Planctomycetales	Planctomycetaceae	Blastopirellula	Blastopirellula marina	39	15	0.00592819	0.00248338
Bacteria	Planctomycetes	Planctomycetia	Planctomycetales	Planctomycetaceae	Pirellula	Pirellula staleyi	39	14	0.00592819	0.00231782
Bacteria	Planctomycetes	Planctomycetia	Planctomycetales	Planctomycetaceae	Planctomyces	Planctomyces brasiliensis	18	0	0.00273609	0
Bacteria	Planctomycetes	Planctomycetia	Planctomycetales	Planctomycetaceae	Planctomyces	Planctomyces maris	41	66	0.0062322	0.0109269
Bacteria	Planctomycetes	Planctomycetia	Planctomycetales	Planctomycetaceae	Planctomyces	Planctomyces unassigned species	16	3	0.00243208	0.000496676
Bacteria	Planctomycetes	Planctomycetia	Planctomycetales	Planctomycetaceae	Planctomycetaceae unassigned genus	Planctomycetaceae unassigned species	315	83	0.0478815	0.0137414
Bacteria	Planctomycetes	Planctomycetia	Planctomycetales	Planctomycetaceae	Planctomycetaceae unclassified genus1	planctomycete KSU-1	14	0	0.00212807	0
Bacteria	Planctomycetes	Planctomycetia	Planctomycetales	Planctomycetaceae	Rhodopirellula	Rhodopirellula baltica	10	0	0.00152005	0
Bacteria	Planctomycetes	Planctomycetia	Planctomycetales	Planctomycetaceae	Rhodopirellula	Rhodopirellula sallentina	14	0	0.00212807	0
Bacteria	Planctomycetes	Planctomycetia	Planctomycetales	Planctomycetaceae	Rhodopirellula	Rhodopirellula unassigned species	142	40	0.0215847	0.00662234
Bacteria	Planctomycetes	Planctomycetia	Planctomycetales	Planctomycetaceae	Schlesneria	Schlesneria paludicola	20	0	0.0030401	0
Bacteria	Planctomycetes	Planctomycetia	Planctomycetales	Planctomycetaceae	Singulisphaera	Singulisphaera acidiphila	11	0	0.00167205	0
Bacteria	Proteobacteria	Alphaproteobacteria	Alphaproteobacteria unassigned order	Alphaproteobacteria unassigned family	Alphaproteobacteria unassigned genus	Alphaproteobacteria unassigned species	74873	6344	11.3811	1.0503
Bacteria	Proteobacteria	Alphaproteobacteria	Alphaproteobacteria unclassified order1	Alphaproteobacteria unclassified family1	Micavibrio	Micavibrio aeruginosavorus	2646	67	0.402205	0.0110924
Bacteria	Proteobacteria	Alphaproteobacteria	Alphaproteobacteria unclassified order1	Alphaproteobacteria unclassified order1 unassigned family	Alphaproteobacteria unclassified order1 unassigned genus	Alphaproteobacteria unclassified order1 unassigned species	91	6	0.0138324	0.000993351
Bacteria	Proteobacteria	Alphaproteobacteria	Alphaproteobacteria unclassified order10	Alphaproteobacteria unclassified family10	alpha proteobacterium RS24	alpha proteobacterium RS24 unassigned species	50	0	0.00760024	0
Bacteria	Proteobacteria	Alphaproteobacteria	Alphaproteobacteria unclassified order11	Alphaproteobacteria unclassified family11	alpha proteobacterium SCGC AB-629-F11	alpha proteobacterium SCGC AB-629-F11 unassigned species	16	0	0.00243208	0
Bacteria	Proteobacteria	Alphaproteobacteria	Alphaproteobacteria unclassified order11	Alphaproteobacteria unclassified family11	Alphaproteobacteria unclassified family11 unassigned genus	Alphaproteobacteria unclassified family11 unassigned species	57	30	0.00866427	0.00496676
Bacteria	Proteobacteria	Alphaproteobacteria	Alphaproteobacteria unclassified order2	Alphaproteobacteria unclassified family2	Polymorphum	Polymorphum gilvum	86	15	0.0130724	0.00248338
Bacteria	Proteobacteria	Alphaproteobacteria	Alphaproteobacteria unclassified order3	Alphaproteobacteria unclassified family3	Alphaproteobacteria unclassified genus1	alpha proteobacterium HIMB114	16	0	0.00243208	0
Bacteria	Proteobacteria	Alphaproteobacteria	Alphaproteobacteria unclassified order3	Alphaproteobacteria unclassified family3	Alphaproteobacteria unclassified genus2	alpha proteobacterium HIMB59	17	0	0.00258408	0
Bacteria	Proteobacteria	Alphaproteobacteria	Alphaproteobacteria unclassified order3	Alphaproteobacteria unclassified family3	Alphaproteobacteria unclassified genus2	Alphaproteobacteria unclassified genus2 unassigned species	19	16	0.00288809	0.00264894
Bacteria	Proteobacteria	Alphaproteobacteria	Alphaproteobacteria unclassified order4	Alphaproteobacteria unclassified family4	Candidatus Pelagibacter	Candidatus Pelagibacter ubique	40	15	0.00608019	0.00248338
Bacteria	Proteobacteria	Alphaproteobacteria	Alphaproteobacteria unclassified order4	Alphaproteobacteria unclassified family4	Candidatus Pelagibacter	Candidatus Pelagibacter unassigned species	56	36	0.00851227	0.00596011
Bacteria	Proteobacteria	Alphaproteobacteria	Alphaproteobacteria unclassified order5	Alphaproteobacteria unclassified family5	Alphaproteobacteria unclassified genus3	SAR116 cluster alpha proteobacterium HIMB100	102	0	0.0155045	0
Bacteria	Proteobacteria	Alphaproteobacteria	Alphaproteobacteria unclassified order6	Alphaproteobacteria unclassified family6	Alphaproteobacteria unclassified family6 unassigned genus	Alphaproteobacteria unclassified family6 unassigned species	15	8	0.00228007	0.00132447
Bacteria	Proteobacteria	Alphaproteobacteria	Alphaproteobacteria unclassified order6	Alphaproteobacteria unclassified family6	Candidatus Puniceispirillum	Candidatus Puniceispirillum marinum	162	13	0.0246248	0.00215226
Bacteria	Proteobacteria	Alphaproteobacteria	Alphaproteobacteria unclassified order7	Alphaproteobacteria unclassified family7	alpha proteobacterium BAL199	alpha proteobacterium BAL199 unassigned species	517	43	0.0785865	0.00711902
Bacteria	Proteobacteria	Alphaproteobacteria	Alphaproteobacteria unclassified order8	Alphaproteobacteria unclassified family8	alpha proteobacterium IMCC14465	alpha proteobacterium IMCC14465 unassigned species	25	0	0.00380012	0
Bacteria	Proteobacteria	Alphaproteobacteria	Alphaproteobacteria unclassified order9	Alphaproteobacteria unclassified family9	alpha proteobacterium JLT2015	alpha proteobacterium JLT2015 unassigned species	47	0	0.00714423	0
Bacteria	Proteobacteria	Alphaproteobacteria	Caulobacterales	Caulobacteraceae	Asticcacaulis	Asticcacaulis excentricus	39	0	0.00592819	0
Bacteria	Proteobacteria	Alphaproteobacteria	Caulobacterales	Caulobacteraceae	Asticcacaulis	Asticcacaulis sp. AC460	10	0	0.00152005	0
Bacteria	Proteobacteria	Alphaproteobacteria	Caulobacterales	Caulobacteraceae	Asticcacaulis	Asticcacaulis unassigned species	59	13	0.00896828	0.00215226
Bacteria	Proteobacteria	Alphaproteobacteria	Caulobacterales	Caulobacteraceae	Brevundimonas	Brevundimonas diminuta	24	0	0.00364811	0
Bacteria	Proteobacteria	Alphaproteobacteria	Caulobacterales	Caulobacteraceae	Brevundimonas	Brevundimonas sp. BAL3	17	0	0.00258408	0
Bacteria	Proteobacteria	Alphaproteobacteria	Caulobacterales	Caulobacteraceae	Brevundimonas	Brevundimonas subvibrioides	48	0	0.00729623	0
Bacteria	Proteobacteria	Alphaproteobacteria	Caulobacterales	Caulobacteraceae	Brevundimonas	Brevundimonas unassigned species	20	0	0.0030401	0
Bacteria	Proteobacteria	Alphaproteobacteria	Caulobacterales	Caulobacteraceae	Caulobacter	Caulobacter segnis	14	0	0.00212807	0
Bacteria	Proteobacteria	Alphaproteobacteria	Caulobacterales	Caulobacteraceae	Caulobacter	Caulobacter sp. K31	17	0	0.00258408	0
Bacteria	Proteobacteria	Alphaproteobacteria	Caulobacterales	Caulobacteraceae	Caulobacter	Caulobacter unassigned species	28	0	0.00425613	0
Bacteria	Proteobacteria	Alphaproteobacteria	Caulobacterales	Caulobacteraceae	Caulobacter	Caulobacter vibrioides	18	0	0.00273609	0
Bacteria	Proteobacteria	Alphaproteobacteria	Caulobacterales	Caulobacteraceae	Caulobacteraceae unassigned genus	Caulobacteraceae unassigned species	56	34	0.00851227	0.00562899
Bacteria	Proteobacteria	Alphaproteobacteria	Caulobacterales	Caulobacteraceae	Phenylobacterium	Phenylobacterium zucineum	47	0	0.00714423	0
Bacteria	Proteobacteria	Alphaproteobacteria	Caulobacterales	Caulobacteraceae	Woodsholea	Woodsholea maritima	41	0	0.0062322	0
Bacteria	Proteobacteria	Alphaproteobacteria	Kiloniellales	Kiloniellaceae	Kiloniella	Kiloniella laminariae	258	17	0.0392172	0.00281449
Bacteria	Proteobacteria	Alphaproteobacteria	Kordiimonadales	Kordiimonadaceae	Kordiimonas	Kordiimonas gwangyangensis	385	27	0.0585218	0.00447008
Bacteria	Proteobacteria	Alphaproteobacteria	Magnetococcales	Magnetococcaceae	Magnetococcus	Magnetococcus marinus	28	0	0.00425613	0
Bacteria	Proteobacteria	Alphaproteobacteria	Parvularculales	Parvularculaceae	Parvularcula	Parvularcula bermudensis	407	12	0.061866	0.0019867
Bacteria	Proteobacteria	Alphaproteobacteria	Rhizobiales	Aurantimonadaceae	Aurantimonadaceae unassigned genus	Aurantimonadaceae unassigned species	8	11	0.00121604	0.00182114
Bacteria	Proteobacteria	Alphaproteobacteria	Rhizobiales	Aurantimonadaceae	Aurantimonas	Aurantimonas manganoxydans	15	0	0.00228007	0
Bacteria	Proteobacteria	Alphaproteobacteria	Rhizobiales	Aurantimonadaceae	Aureimonas	Aureimonas ureilytica	13	0	0.00197606	0
Bacteria	Proteobacteria	Alphaproteobacteria	Rhizobiales	Aurantimonadaceae	Fulvimarina	Fulvimarina pelagi	40	0	0.00608019	0
Bacteria	Proteobacteria	Alphaproteobacteria	Rhizobiales	Aurantimonadaceae	Martelella	Martelella mediterranea	28	0	0.00425613	0
Bacteria	Proteobacteria	Alphaproteobacteria	Rhizobiales	Bartonellaceae	Bartonella	Bartonella bacilliformis	30	0	0.00456014	0
Bacteria	Proteobacteria	Alphaproteobacteria	Rhizobiales	Bartonellaceae	Bartonella	Bartonella unassigned species	96	13	0.0145925	0.00215226
Bacteria	Proteobacteria	Alphaproteobacteria	Rhizobiales	Beijerinckiaceae	Beijerinckia	Beijerinckia indica	23	0	0.00349611	0
Bacteria	Proteobacteria	Alphaproteobacteria	Rhizobiales	Beijerinckiaceae	Beijerinckiaceae unassigned genus	Beijerinckiaceae unassigned species	14	0	0.00212807	0
Bacteria	Proteobacteria	Alphaproteobacteria	Rhizobiales	Beijerinckiaceae	Chelatococcus	Chelatococcus sp. GW1	35	0	0.00532017	0
Bacteria	Proteobacteria	Alphaproteobacteria	Rhizobiales	Beijerinckiaceae	Methylocella	Methylocella silvestris	21	0	0.0031921	0
Bacteria	Proteobacteria	Alphaproteobacteria	Rhizobiales	Beijerinckiaceae	Methyloferula	Methyloferula stellata	25	0	0.00380012	0
Bacteria	Proteobacteria	Alphaproteobacteria	Rhizobiales	Bradyrhizobiaceae	Afipia	Afipia unassigned species	16	0	0.00243208	0
Bacteria	Proteobacteria	Alphaproteobacteria	Rhizobiales	Bradyrhizobiaceae	Bradyrhizobiaceae unassigned genus	Bradyrhizobiaceae unassigned species	122	12	0.0185446	0.0019867
Bacteria	Proteobacteria	Alphaproteobacteria	Rhizobiales	Bradyrhizobiaceae	Bradyrhizobium	Bradyrhizobium unassigned species	77	10	0.0117044	0.00165559
Bacteria	Proteobacteria	Alphaproteobacteria	Rhizobiales	Bradyrhizobiaceae	Nitrobacter	Nitrobacter unassigned species	27	0	0.00410413	0
Bacteria	Proteobacteria	Alphaproteobacteria	Rhizobiales	Bradyrhizobiaceae	Rhodopseudomonas	Rhodopseudomonas palustris	69	0	0.0104883	0
Bacteria	Proteobacteria	Alphaproteobacteria	Rhizobiales	Brucellaceae	Brucellaceae unassigned genus	Brucellaceae unassigned species	17	0	0.00258408	0
Bacteria	Proteobacteria	Alphaproteobacteria	Rhizobiales	Brucellaceae	Ochrobactrum	Ochrobactrum anthropi	11	0	0.00167205	0
Bacteria	Proteobacteria	Alphaproteobacteria	Rhizobiales	Brucellaceae	Ochrobactrum	Ochrobactrum unassigned species	27	0	0.00410413	0
Bacteria	Proteobacteria	Alphaproteobacteria	Rhizobiales	Hyphomicrobiaceae	Hyphomicrobiaceae unassigned genus	Hyphomicrobiaceae unassigned species	5	12	0.000760024	0.0019867
Bacteria	Proteobacteria	Alphaproteobacteria	Rhizobiales	Hyphomicrobiaceae	Hyphomicrobium	Hyphomicrobium denitrificans	36	0	0.00547217	0
Bacteria	Proteobacteria	Alphaproteobacteria	Rhizobiales	Hyphomicrobiaceae	Hyphomicrobium	Hyphomicrobium nitrativorans	29	0	0.00440814	0
Bacteria	Proteobacteria	Alphaproteobacteria	Rhizobiales	Hyphomicrobiaceae	Hyphomicrobium	Hyphomicrobium sp. MC1	15	0	0.00228007	0
Bacteria	Proteobacteria	Alphaproteobacteria	Rhizobiales	Hyphomicrobiaceae	Hyphomicrobium	Hyphomicrobium unassigned species	36	12	0.00547217	0.0019867
Bacteria	Proteobacteria	Alphaproteobacteria	Rhizobiales	Hyphomicrobiaceae	Hyphomicrobium	Hyphomicrobium zavarzinii	35	0	0.00532017	0
Bacteria	Proteobacteria	Alphaproteobacteria	Rhizobiales	Hyphomicrobiaceae	Pelagibacterium	Pelagibacterium halotolerans	59	0	0.00896828	0
Bacteria	Proteobacteria	Alphaproteobacteria	Rhizobiales	Hyphomicrobiaceae	Rhodomicrobium	Rhodomicrobium vannielii	107	0	0.0162645	0
Bacteria	Proteobacteria	Alphaproteobacteria	Rhizobiales	Methylobacteriaceae	Meganema	Meganema perideroedes	45	16	0.00684022	0.00264894
Bacteria	Proteobacteria	Alphaproteobacteria	Rhizobiales	Methylobacteriaceae	Methylobacteriaceae unassigned genus	Methylobacteriaceae unassigned species	4	16	0.000608019	0.00264894
Bacteria	Proteobacteria	Alphaproteobacteria	Rhizobiales	Methylobacteriaceae	Methylobacterium	Methylobacterium extorquens	10	0	0.00152005	0
Bacteria	Proteobacteria	Alphaproteobacteria	Rhizobiales	Methylobacteriaceae	Methylobacterium	Methylobacterium nodulans	19	0	0.00288809	0
Bacteria	Proteobacteria	Alphaproteobacteria	Rhizobiales	Methylobacteriaceae	Methylobacterium	Methylobacterium unassigned species	87	0	0.0132244	0
Bacteria	Proteobacteria	Alphaproteobacteria	Rhizobiales	Methylobacteriaceae	Microvirga	Microvirga lotononidis	25	0	0.00380012	0
Bacteria	Proteobacteria	Alphaproteobacteria	Rhizobiales	Methylocystaceae	Methylocystaceae unassigned genus	Methylocystaceae unassigned species	15	0	0.00228007	0
Bacteria	Proteobacteria	Alphaproteobacteria	Rhizobiales	Methylocystaceae	Methylocystis	Methylocystis sp. SC2	20	0	0.0030401	0
Bacteria	Proteobacteria	Alphaproteobacteria	Rhizobiales	Methylocystaceae	Methylocystis	Methylocystis unassigned species	39	0	0.00592819	0
Bacteria	Proteobacteria	Alphaproteobacteria	Rhizobiales	Methylocystaceae	Methylopila	Methylopila sp. M107	54	0	0.00820826	0
Bacteria	Proteobacteria	Alphaproteobacteria	Rhizobiales	Methylocystaceae	Methylosinus	Methylosinus sp. LW4	22	0	0.00334411	0
Bacteria	Proteobacteria	Alphaproteobacteria	Rhizobiales	Methylocystaceae	Methylosinus	Methylosinus unassigned species	8	0	0.00121604	0
Bacteria	Proteobacteria	Alphaproteobacteria	Rhizobiales	Phyllobacteriaceae	Chelativorans	Chelativorans sp. BNC1	32	0	0.00486415	0
Bacteria	Proteobacteria	Alphaproteobacteria	Rhizobiales	Phyllobacteriaceae	Hoeflea	Hoeflea phototrophica	24	0	0.00364811	0
Bacteria	Proteobacteria	Alphaproteobacteria	Rhizobiales	Phyllobacteriaceae	Hoeflea	Hoeflea sp. 108	15	0	0.00228007	0
Bacteria	Proteobacteria	Alphaproteobacteria	Rhizobiales	Phyllobacteriaceae	Mesorhizobium	Mesorhizobium alhagi	12	0	0.00182406	0
Bacteria	Proteobacteria	Alphaproteobacteria	Rhizobiales	Phyllobacteriaceae	Mesorhizobium	Mesorhizobium unassigned species	70	15	0.0106403	0.00248338
Bacteria	Proteobacteria	Alphaproteobacteria	Rhizobiales	Phyllobacteriaceae	Nitratireductor	Nitratireductor indicus	47	0	0.00714423	0
Bacteria	Proteobacteria	Alphaproteobacteria	Rhizobiales	Phyllobacteriaceae	Nitratireductor	Nitratireductor pacificus	10	0	0.00152005	0
Bacteria	Proteobacteria	Alphaproteobacteria	Rhizobiales	Phyllobacteriaceae	Nitratireductor	Nitratireductor unassigned species	10	0	0.00152005	0
Bacteria	Proteobacteria	Alphaproteobacteria	Rhizobiales	Phyllobacteriaceae	Phyllobacteriaceae unassigned genus	Phyllobacteriaceae unassigned species	47	25	0.00714423	0.00413896
Bacteria	Proteobacteria	Alphaproteobacteria	Rhizobiales	Rhizobiaceae	Agrobacterium	Agrobacterium tumefaciens	20	0	0.0030401	0
Bacteria	Proteobacteria	Alphaproteobacteria	Rhizobiales	Rhizobiaceae	Agrobacterium	Agrobacterium unassigned species	18	0	0.00273609	0
Bacteria	Proteobacteria	Alphaproteobacteria	Rhizobiales	Rhizobiaceae	Kaistia	Kaistia granuli	45	0	0.00684022	0
Bacteria	Proteobacteria	Alphaproteobacteria	Rhizobiales	Rhizobiaceae	Rhizobiaceae unassigned genus	Rhizobiaceae unassigned species	56	40	0.00851227	0.00662234
Bacteria	Proteobacteria	Alphaproteobacteria	Rhizobiales	Rhizobiaceae	Rhizobium	Rhizobium leguminosarum	10	0	0.00152005	0
Bacteria	Proteobacteria	Alphaproteobacteria	Rhizobiales	Rhizobiaceae	Rhizobium	Rhizobium mongolense	11	0	0.00167205	0
Bacteria	Proteobacteria	Alphaproteobacteria	Rhizobiales	Rhizobiaceae	Rhizobium	Rhizobium sp. PDO1-076	10	0	0.00152005	0
Bacteria	Proteobacteria	Alphaproteobacteria	Rhizobiales	Rhizobiaceae	Rhizobium	Rhizobium unassigned species	44	18	0.00668821	0.00298005
Bacteria	Proteobacteria	Alphaproteobacteria	Rhizobiales	Rhizobiaceae	Sinorhizobium	Sinorhizobium fredii	10	0	0.00152005	0
Bacteria	Proteobacteria	Alphaproteobacteria	Rhizobiales	Rhizobiaceae	Sinorhizobium	Sinorhizobium unassigned species	20	0	0.0030401	0
Bacteria	Proteobacteria	Alphaproteobacteria	Rhizobiales	Rhizobiales unassigned family	Rhizobiales unassigned genus	Rhizobiales unassigned species	881	192	0.133916	0.0317872
Bacteria	Proteobacteria	Alphaproteobacteria	Rhizobiales	Rhodobiaceae	Amorphus	Amorphus coralli	44	0	0.00668821	0
Bacteria	Proteobacteria	Alphaproteobacteria	Rhizobiales	Rhodobiaceae	Lutibaculum	Lutibaculum baratangense	19	0	0.00288809	0
Bacteria	Proteobacteria	Alphaproteobacteria	Rhizobiales	Rhodobiaceae	Parvibaculum	Parvibaculum lavamentivorans	162	12	0.0246248	0.0019867
Bacteria	Proteobacteria	Alphaproteobacteria	Rhizobiales	Rhodobiaceae	Rhodobiaceae unassigned genus	Rhodobiaceae unassigned species	9	8	0.00136804	0.00132447
Bacteria	Proteobacteria	Alphaproteobacteria	Rhizobiales	Xanthobacteraceae	Azorhizobium	Azorhizobium caulinodans	17	0	0.00258408	0
Bacteria	Proteobacteria	Alphaproteobacteria	Rhizobiales	Xanthobacteraceae	Starkeya	Starkeya novella	62	0	0.0094243	0
Bacteria	Proteobacteria	Alphaproteobacteria	Rhizobiales	Xanthobacteraceae	Xanthobacter	Xanthobacter autotrophicus	45	0	0.00684022	0
Bacteria	Proteobacteria	Alphaproteobacteria	Rhizobiales	Xanthobacteraceae	Xanthobacteraceae unassigned genus	Xanthobacteraceae unassigned species	44	17	0.00668821	0.00281449
Bacteria	Proteobacteria	Alphaproteobacteria	Rhodobacterales	Hyphomonadaceae	Henriciella	Henriciella marina	824	0	0.125252	0
Bacteria	Proteobacteria	Alphaproteobacteria	Rhodobacterales	Hyphomonadaceae	Hirschia	Hirschia baltica	79	0	0.0120084	0
Bacteria	Proteobacteria	Alphaproteobacteria	Rhodobacterales	Hyphomonadaceae	Hirschia	Hirschia maritima	51	0	0.00775224	0
Bacteria	Proteobacteria	Alphaproteobacteria	Rhodobacterales	Hyphomonadaceae	Hirschia	Hirschia unassigned species	123	14	0.0186966	0.00231782
Bacteria	Proteobacteria	Alphaproteobacteria	Rhodobacterales	Hyphomonadaceae	Hyphomonadaceae unassigned genus	Hyphomonadaceae unassigned species	1478	40	0.224663	0.00662234
Bacteria	Proteobacteria	Alphaproteobacteria	Rhodobacterales	Hyphomonadaceae	Hyphomonas	Hyphomonas neptunium	381	0	0.0579138	0
Bacteria	Proteobacteria	Alphaproteobacteria	Rhodobacterales	Hyphomonadaceae	Maricaulis	Maricaulis maris	71	14	0.0107923	0.00231782
Bacteria	Proteobacteria	Alphaproteobacteria	Rhodobacterales	Hyphomonadaceae	Maricaulis	Maricaulis sp. JL2009	58	0	0.00881628	0
Bacteria	Proteobacteria	Alphaproteobacteria	Rhodobacterales	Hyphomonadaceae	Maricaulis	Maricaulis unassigned species	9	7	0.00136804	0.00115891
Bacteria	Proteobacteria	Alphaproteobacteria	Rhodobacterales	Hyphomonadaceae	Oceanicaulis	Oceanicaulis sp. HTCC2633	161	0	0.0244728	0
Bacteria	Proteobacteria	Alphaproteobacteria	Rhodobacterales	Hyphomonadaceae	Robiginitomaculum	Robiginitomaculum antarcticum	76	0	0.0115524	0
Bacteria	Proteobacteria	Alphaproteobacteria	Rhodobacterales	Rhodobacteraceae	Ahrensia	Ahrensia sp. R2A130	99	0	0.0150485	0
Bacteria	Proteobacteria	Alphaproteobacteria	Rhodobacterales	Rhodobacteraceae	Celeribacter	Celeribacter baekdonensis	18	0	0.00273609	0
Bacteria	Proteobacteria	Alphaproteobacteria	Rhodobacterales	Rhodobacteraceae	Citreicella	Citreicella sp. 357	37	0	0.00562418	0
Bacteria	Proteobacteria	Alphaproteobacteria	Rhodobacterales	Rhodobacteraceae	Citreicella	Citreicella sp. SE45	118	20	0.0179366	0.00331117
Bacteria	Proteobacteria	Alphaproteobacteria	Rhodobacterales	Rhodobacteraceae	Citreicella	Citreicella unassigned species	0	9	0	0.00149003
Bacteria	Proteobacteria	Alphaproteobacteria	Rhodobacterales	Rhodobacteraceae	Dinoroseobacter	Dinoroseobacter shibae	152	18	0.0231047	0.00298005
Bacteria	Proteobacteria	Alphaproteobacteria	Rhodobacterales	Rhodobacteraceae	Jannaschia	Jannaschia sp. CCS1	73	0	0.0110963	0
Bacteria	Proteobacteria	Alphaproteobacteria	Rhodobacterales	Rhodobacteraceae	Ketogulonicigenium	Ketogulonicigenium vulgare	76	0	0.0115524	0
Bacteria	Proteobacteria	Alphaproteobacteria	Rhodobacterales	Rhodobacteraceae	Labrenzia	Labrenzia aggregata	21	0	0.0031921	0
Bacteria	Proteobacteria	Alphaproteobacteria	Rhodobacterales	Rhodobacteraceae	Labrenzia	Labrenzia alexandrii	28	0	0.00425613	0
Bacteria	Proteobacteria	Alphaproteobacteria	Rhodobacterales	Rhodobacteraceae	Labrenzia	Labrenzia unassigned species	37	32	0.00562418	0.00529787
Bacteria	Proteobacteria	Alphaproteobacteria	Rhodobacterales	Rhodobacteraceae	Leisingera	Leisingera methylohalidivorans	25	0	0.00380012	0
Bacteria	Proteobacteria	Alphaproteobacteria	Rhodobacterales	Rhodobacteraceae	Loktanella	Loktanella cinnabarina	18	0	0.00273609	0
Bacteria	Proteobacteria	Alphaproteobacteria	Rhodobacterales	Rhodobacteraceae	Loktanella	Loktanella hongkongensis	22	0	0.00334411	0
Bacteria	Proteobacteria	Alphaproteobacteria	Rhodobacterales	Rhodobacteraceae	Loktanella	Loktanella unassigned species	25	0	0.00380012	0
Bacteria	Proteobacteria	Alphaproteobacteria	Rhodobacterales	Rhodobacteraceae	Loktanella	Loktanella vestfoldensis	81	0	0.0123124	0
Bacteria	Proteobacteria	Alphaproteobacteria	Rhodobacterales	Rhodobacteraceae	Maritimibacter	Maritimibacter alkaliphilus	61	0	0.00927229	0
Bacteria	Proteobacteria	Alphaproteobacteria	Rhodobacterales	Rhodobacteraceae	Oceanibulbus	Oceanibulbus indolifex	40	0	0.00608019	0
Bacteria	Proteobacteria	Alphaproteobacteria	Rhodobacterales	Rhodobacteraceae	Oceanicola	Oceanicola batsensis	53	0	0.00805625	0
Bacteria	Proteobacteria	Alphaproteobacteria	Rhodobacterales	Rhodobacteraceae	Oceanicola	Oceanicola granulosus	45	0	0.00684022	0
Bacteria	Proteobacteria	Alphaproteobacteria	Rhodobacterales	Rhodobacteraceae	Oceanicola	Oceanicola unassigned species	2	10	0.00030401	0.00165559
Bacteria	Proteobacteria	Alphaproteobacteria	Rhodobacterales	Rhodobacteraceae	Oceaniovalibus	Oceaniovalibus guishaninsula	24	0	0.00364811	0
Bacteria	Proteobacteria	Alphaproteobacteria	Rhodobacterales	Rhodobacteraceae	Octadecabacter	Octadecabacter antarcticus	32	0	0.00486415	0
Bacteria	Proteobacteria	Alphaproteobacteria	Rhodobacterales	Rhodobacteraceae	Octadecabacter	Octadecabacter arcticus	42	0	0.0063842	0
Bacteria	Proteobacteria	Alphaproteobacteria	Rhodobacterales	Rhodobacteraceae	Octadecabacter	Octadecabacter unassigned species	25	12	0.00380012	0.0019867
Bacteria	Proteobacteria	Alphaproteobacteria	Rhodobacterales	Rhodobacteraceae	Pannonibacter	Pannonibacter phragmitetus	45	0	0.00684022	0
Bacteria	Proteobacteria	Alphaproteobacteria	Rhodobacterales	Rhodobacteraceae	Paracoccus	Paracoccus denitrificans	25	0	0.00380012	0
Bacteria	Proteobacteria	Alphaproteobacteria	Rhodobacterales	Rhodobacteraceae	Paracoccus	Paracoccus sp. N5	10	0	0.00152005	0
Bacteria	Proteobacteria	Alphaproteobacteria	Rhodobacterales	Rhodobacteraceae	Paracoccus	Paracoccus sp. TRP	17	0	0.00258408	0
Bacteria	Proteobacteria	Alphaproteobacteria	Rhodobacterales	Rhodobacteraceae	Paracoccus	Paracoccus unassigned species	46	10	0.00699222	0.00165559
Bacteria	Proteobacteria	Alphaproteobacteria	Rhodobacterales	Rhodobacteraceae	Paracoccus	Paracoccus zeaxanthinifaciens	25	0	0.00380012	0
Bacteria	Proteobacteria	Alphaproteobacteria	Rhodobacterales	Rhodobacteraceae	Pelagibaca	Pelagibaca bermudensis	33	0	0.00501616	0
Bacteria	Proteobacteria	Alphaproteobacteria	Rhodobacterales	Rhodobacteraceae	Phaeobacter	Phaeobacter gallaeciensis	34	0	0.00516816	0
Bacteria	Proteobacteria	Alphaproteobacteria	Rhodobacterales	Rhodobacteraceae	Phaeobacter	Phaeobacter inhibens	90	0	0.0136804	0
Bacteria	Proteobacteria	Alphaproteobacteria	Rhodobacterales	Rhodobacteraceae	Phaeobacter	Phaeobacter unassigned species	32	15	0.00486415	0.00248338
Bacteria	Proteobacteria	Alphaproteobacteria	Rhodobacterales	Rhodobacteraceae	Pseudovibrio	Pseudovibrio sp. FO-BEG1	96	0	0.0145925	0
Bacteria	Proteobacteria	Alphaproteobacteria	Rhodobacterales	Rhodobacteraceae	Rhodobacter	Rhodobacter capsulatus	40	0	0.00608019	0
Bacteria	Proteobacteria	Alphaproteobacteria	Rhodobacterales	Rhodobacteraceae	Rhodobacter	Rhodobacter sp. SW2	36	0	0.00547217	0
Bacteria	Proteobacteria	Alphaproteobacteria	Rhodobacterales	Rhodobacteraceae	Rhodobacter	Rhodobacter sphaeroides	107	14	0.0162645	0.00231782
Bacteria	Proteobacteria	Alphaproteobacteria	Rhodobacterales	Rhodobacteraceae	Rhodobacter	Rhodobacter unassigned species	16	9	0.00243208	0.00149003
Bacteria	Proteobacteria	Alphaproteobacteria	Rhodobacterales	Rhodobacteraceae	Rhodobacteraceae unassigned genus	Rhodobacteraceae unassigned species	35364	3332	5.3755	0.551641
Bacteria	Proteobacteria	Alphaproteobacteria	Rhodobacterales	Rhodobacteraceae	Rhodobacteraceae unclassified genus1	Rhodobacteraceae bacterium HIMB11	67	0	0.0101843	0
Bacteria	Proteobacteria	Alphaproteobacteria	Rhodobacterales	Rhodobacteraceae	Rhodobacteraceae unclassified genus2	Rhodobacteraceae bacterium HTCC2083	296	15	0.0449934	0.00248338
Bacteria	Proteobacteria	Alphaproteobacteria	Rhodobacterales	Rhodobacteraceae	Rhodobacteraceae unclassified genus3	Rhodobacteraceae bacterium HTCC2150	242	0	0.0367852	0
Bacteria	Proteobacteria	Alphaproteobacteria	Rhodobacterales	Rhodobacteraceae	Rhodobacteraceae unclassified genus4	Rhodobacteraceae bacterium KLH11	690	50	0.104883	0.00827793
Bacteria	Proteobacteria	Alphaproteobacteria	Rhodobacterales	Rhodobacteraceae	Rhodobacteraceae unclassified genus5	Rhodobacteraceae bacterium PD-2	30	0	0.00456014	0
Bacteria	Proteobacteria	Alphaproteobacteria	Rhodobacterales	Rhodobacteraceae	Rhodobacteraceae unclassified genus5	Rhodobacteraceae unclassified genus5 unassigned species	27	19	0.00410413	0.00314561
Bacteria	Proteobacteria	Alphaproteobacteria	Rhodobacterales	Rhodobacteraceae	Rhodovulum	Rhodovulum sp. PH10	35	0	0.00532017	0
Bacteria	Proteobacteria	Alphaproteobacteria	Rhodobacterales	Rhodobacteraceae	Roseibium	Roseibium sp. TrichSKD4	62	0	0.0094243	0
Bacteria	Proteobacteria	Alphaproteobacteria	Rhodobacterales	Rhodobacteraceae	Roseobacter	Roseobacter denitrificans	39	0	0.00592819	0
Bacteria	Proteobacteria	Alphaproteobacteria	Rhodobacterales	Rhodobacteraceae	Roseobacter	Roseobacter litoralis	53	0	0.00805625	0
Bacteria	Proteobacteria	Alphaproteobacteria	Rhodobacterales	Rhodobacteraceae	Roseobacter	Roseobacter sp. AzwK-3b	128	0	0.0194566	0
Bacteria	Proteobacteria	Alphaproteobacteria	Rhodobacterales	Rhodobacteraceae	Roseobacter	Roseobacter sp. CCS2	123	0	0.0186966	0
Bacteria	Proteobacteria	Alphaproteobacteria	Rhodobacterales	Rhodobacteraceae	Roseobacter	Roseobacter sp. GAI101	141	0	0.0214327	0
Bacteria	Proteobacteria	Alphaproteobacteria	Rhodobacterales	Rhodobacteraceae	Roseobacter	Roseobacter sp. MED193	118	12	0.0179366	0.0019867
Bacteria	Proteobacteria	Alphaproteobacteria	Rhodobacterales	Rhodobacteraceae	Roseobacter	Roseobacter sp. SK209-2-6	109	0	0.0165685	0
Bacteria	Proteobacteria	Alphaproteobacteria	Rhodobacterales	Rhodobacteraceae	Roseobacter	Roseobacter unassigned species	196	49	0.0297929	0.00811237
Bacteria	Proteobacteria	Alphaproteobacteria	Rhodobacterales	Rhodobacteraceae	Roseovarius	Roseovarius nubinhibens	99	15	0.0150485	0.00248338
Bacteria	Proteobacteria	Alphaproteobacteria	Rhodobacterales	Rhodobacteraceae	Roseovarius	Roseovarius sp. 217	37	0	0.00562418	0
Bacteria	Proteobacteria	Alphaproteobacteria	Rhodobacterales	Rhodobacteraceae	Roseovarius	Roseovarius sp. TM1035	59	0	0.00896828	0
Bacteria	Proteobacteria	Alphaproteobacteria	Rhodobacterales	Rhodobacteraceae	Roseovarius	Roseovarius unassigned species	27	12	0.00410413	0.0019867
Bacteria	Proteobacteria	Alphaproteobacteria	Rhodobacterales	Rhodobacteraceae	Ruegeria	Ruegeria conchae	243	16	0.0369372	0.00264894
Bacteria	Proteobacteria	Alphaproteobacteria	Rhodobacterales	Rhodobacteraceae	Ruegeria	Ruegeria lacuscaerulensis	192	17	0.0291849	0.00281449
Bacteria	Proteobacteria	Alphaproteobacteria	Rhodobacterales	Rhodobacteraceae	Ruegeria	Ruegeria pomeroyi	375	18	0.0570018	0.00298005
Bacteria	Proteobacteria	Alphaproteobacteria	Rhodobacterales	Rhodobacteraceae	Ruegeria	Ruegeria sp. R11	147	0	0.0223447	0
Bacteria	Proteobacteria	Alphaproteobacteria	Rhodobacterales	Rhodobacteraceae	Ruegeria	Ruegeria sp. TM1040	102	0	0.0155045	0
Bacteria	Proteobacteria	Alphaproteobacteria	Rhodobacterales	Rhodobacteraceae	Ruegeria	Ruegeria unassigned species	1634	146	0.248376	0.0241715
Bacteria	Proteobacteria	Alphaproteobacteria	Rhodobacterales	Rhodobacteraceae	Ruegeria	Silicibacter sp. TrichCH4B	69	0	0.0104883	0
Bacteria	Proteobacteria	Alphaproteobacteria	Rhodobacterales	Rhodobacteraceae	Sagittula	Sagittula stellata	28	22	0.00425613	0.00364229
Bacteria	Proteobacteria	Alphaproteobacteria	Rhodobacterales	Rhodobacteraceae	Salipiger	Salipiger mucosus	41	0	0.0062322	0
Bacteria	Proteobacteria	Alphaproteobacteria	Rhodobacterales	Rhodobacteraceae	Sulfitobacter	Sulfitobacter sp. EE-36	97	0	0.0147445	0
Bacteria	Proteobacteria	Alphaproteobacteria	Rhodobacterales	Rhodobacteraceae	Thalassobacter	Thalassobacter arenae	38	0	0.00577618	0
Bacteria	Proteobacteria	Alphaproteobacteria	Rhodobacterales	Rhodobacteraceae	Thalassobium	Thalassobium unassigned species	89	0	0.0135284	0
Bacteria	Proteobacteria	Alphaproteobacteria	Rhodobacterales	Rhodobacteraceae	Wenxinia	Wenxinia marina	74	0	0.0112484	0
Bacteria	Proteobacteria	Alphaproteobacteria	Rhodobacterales	Rhodobacterales unassigned family	Rhodobacterales unassigned genus	Rhodobacterales unassigned species	64106	5490	9.74442	0.908916
Bacteria	Proteobacteria	Alphaproteobacteria	Rhodobacterales	Rhodobacterales unclassified family1	Rhodobacterales bacterium HTCC2255	Rhodobacterales bacterium HTCC2255 unassigned species	82	15	0.0124644	0.00248338
Bacteria	Proteobacteria	Alphaproteobacteria	Rhodobacterales	Rhodobacterales unclassified family2	Rhodobacterales bacterium Y4I	Rhodobacterales bacterium Y4I unassigned species	117	0	0.0177846	0
Bacteria	Proteobacteria	Alphaproteobacteria	Rhodobacterales	Rhodobacterales unclassified family2	Rhodobacterales unclassified family2 unassigned genus	Rhodobacterales unclassified family2 unassigned species	0	9	0	0.00149003
Bacteria	Proteobacteria	Alphaproteobacteria	Rhodospirillales	Acetobacteraceae	Acetobacter	Acetobacter aceti	18	0	0.00273609	0
Bacteria	Proteobacteria	Alphaproteobacteria	Rhodospirillales	Acetobacteraceae	Acetobacter	Acetobacter pasteurianus	22	0	0.00334411	0
Bacteria	Proteobacteria	Alphaproteobacteria	Rhodospirillales	Acetobacteraceae	Acetobacter	Acetobacter sp. CAG_267	27	0	0.00410413	0
Bacteria	Proteobacteria	Alphaproteobacteria	Rhodospirillales	Acetobacteraceae	Acetobacter	Acetobacter tropicalis	44	0	0.00668821	0
Bacteria	Proteobacteria	Alphaproteobacteria	Rhodospirillales	Acetobacteraceae	Acetobacter	Acetobacter unassigned species	119	29	0.0180886	0.0048012
Bacteria	Proteobacteria	Alphaproteobacteria	Rhodospirillales	Acetobacteraceae	Acetobacteraceae unassigned genus	Acetobacteraceae unassigned species	445	81	0.0676421	0.0134102
Bacteria	Proteobacteria	Alphaproteobacteria	Rhodospirillales	Acetobacteraceae	Acetobacteraceae unclassified genus1	Acetobacteraceae bacterium AT-5844	30	0	0.00456014	0
Bacteria	Proteobacteria	Alphaproteobacteria	Rhodospirillales	Acetobacteraceae	Acidiphilium	Acidiphilium cryptum	83	0	0.0126164	0
Bacteria	Proteobacteria	Alphaproteobacteria	Rhodospirillales	Acetobacteraceae	Acidiphilium	Acidiphilium unassigned species	2	10	0.00030401	0.00165559
Bacteria	Proteobacteria	Alphaproteobacteria	Rhodospirillales	Acetobacteraceae	Asaia	Asaia sp. SF2.1	25	0	0.00380012	0
Bacteria	Proteobacteria	Alphaproteobacteria	Rhodospirillales	Acetobacteraceae	Commensalibacter	Commensalibacter intestini	22	0	0.00334411	0
Bacteria	Proteobacteria	Alphaproteobacteria	Rhodospirillales	Acetobacteraceae	Gluconacetobacter	Gluconacetobacter diazotrophicus	76	0	0.0115524	0
Bacteria	Proteobacteria	Alphaproteobacteria	Rhodospirillales	Acetobacteraceae	Gluconacetobacter	Gluconacetobacter hansenii	29	0	0.00440814	0
Bacteria	Proteobacteria	Alphaproteobacteria	Rhodospirillales	Acetobacteraceae	Gluconacetobacter	Gluconacetobacter sp. SXCC-1	57	0	0.00866427	0
Bacteria	Proteobacteria	Alphaproteobacteria	Rhodospirillales	Acetobacteraceae	Gluconacetobacter	Gluconacetobacter unassigned species	49	10	0.00744823	0.00165559
Bacteria	Proteobacteria	Alphaproteobacteria	Rhodospirillales	Acetobacteraceae	Gluconobacter	Gluconobacter oxydans	38	0	0.00577618	0
Bacteria	Proteobacteria	Alphaproteobacteria	Rhodospirillales	Acetobacteraceae	Gluconobacter	Gluconobacter unassigned species	68	0	0.0103363	0
Bacteria	Proteobacteria	Alphaproteobacteria	Rhodospirillales	Acetobacteraceae	Granulibacter	Granulibacter bethesdensis	96	12	0.0145925	0.0019867
Bacteria	Proteobacteria	Alphaproteobacteria	Rhodospirillales	Acetobacteraceae	Roseomonas	Roseomonas cervicalis	38	0	0.00577618	0
Bacteria	Proteobacteria	Alphaproteobacteria	Rhodospirillales	Acetobacteraceae	Roseomonas	Roseomonas sp. B5	39	0	0.00592819	0
Bacteria	Proteobacteria	Alphaproteobacteria	Rhodospirillales	Acetobacteraceae	Roseomonas	Roseomonas unassigned species	2	13	0.00030401	0.00215226
Bacteria	Proteobacteria	Alphaproteobacteria	Rhodospirillales	Acetobacteraceae	Saccharibacter	Saccharibacter floricola	42	0	0.0063842	0
Bacteria	Proteobacteria	Alphaproteobacteria	Rhodospirillales	Rhodospirillaceae	Azospirillum	Azospirillum brasilense	345	38	0.0524417	0.00629122
Bacteria	Proteobacteria	Alphaproteobacteria	Rhodospirillales	Rhodospirillaceae	Azospirillum	Azospirillum lipoferum	481	51	0.0731143	0.00844348
Bacteria	Proteobacteria	Alphaproteobacteria	Rhodospirillales	Rhodospirillaceae	Azospirillum	Azospirillum sp. CAG_239	12	0	0.00182406	0
Bacteria	Proteobacteria	Alphaproteobacteria	Rhodospirillales	Rhodospirillaceae	Azospirillum	Azospirillum sp. CAG_260	36	0	0.00547217	0
Bacteria	Proteobacteria	Alphaproteobacteria	Rhodospirillales	Rhodospirillaceae	Azospirillum	Azospirillum unassigned species	301	26	0.0457534	0.00430452
Bacteria	Proteobacteria	Alphaproteobacteria	Rhodospirillales	Rhodospirillaceae	Caenispirillum	Caenispirillum salinarum	357	33	0.0542657	0.00546343
Bacteria	Proteobacteria	Alphaproteobacteria	Rhodospirillales	Rhodospirillaceae	Candidatus Endolissoclinum	Candidatus Endolissoclinum faulkneri	27	0	0.00410413	0
Bacteria	Proteobacteria	Alphaproteobacteria	Rhodospirillales	Rhodospirillaceae	Magnetospirillum	Magnetospirillum gryphiswaldense	242	24	0.0367852	0.0039734
Bacteria	Proteobacteria	Alphaproteobacteria	Rhodospirillales	Rhodospirillaceae	Magnetospirillum	Magnetospirillum magneticum	94	10	0.0142885	0.00165559
Bacteria	Proteobacteria	Alphaproteobacteria	Rhodospirillales	Rhodospirillaceae	Magnetospirillum	Magnetospirillum sp. SO-1	58	0	0.00881628	0
Bacteria	Proteobacteria	Alphaproteobacteria	Rhodospirillales	Rhodospirillaceae	Magnetospirillum	Magnetospirillum unassigned species	220	21	0.0334411	0.00347673
Bacteria	Proteobacteria	Alphaproteobacteria	Rhodospirillales	Rhodospirillaceae	Novispirillum	Novispirillum itersonii	265	28	0.0402813	0.00463564
Bacteria	Proteobacteria	Alphaproteobacteria	Rhodospirillales	Rhodospirillaceae	Oceanibaculum	Oceanibaculum indicum	621	70	0.094395	0.0115891
Bacteria	Proteobacteria	Alphaproteobacteria	Rhodospirillales	Rhodospirillaceae	Phaeospirillum	Phaeospirillum fulvum	76	10	0.0115524	0.00165559
Bacteria	Proteobacteria	Alphaproteobacteria	Rhodospirillales	Rhodospirillaceae	Phaeospirillum	Phaeospirillum molischianum	44	0	0.00668821	0
Bacteria	Proteobacteria	Alphaproteobacteria	Rhodospirillales	Rhodospirillaceae	Phaeospirillum	Phaeospirillum unassigned species	84	9	0.0127684	0.00149003
Bacteria	Proteobacteria	Alphaproteobacteria	Rhodospirillales	Rhodospirillaceae	Rhodospirillaceae unassigned genus	Rhodospirillaceae unassigned species	2830	315	0.430174	0.0521509
Bacteria	Proteobacteria	Alphaproteobacteria	Rhodospirillales	Rhodospirillaceae	Rhodospirillum	Rhodospirillum centenum	537	31	0.0816266	0.00513231
Bacteria	Proteobacteria	Alphaproteobacteria	Rhodospirillales	Rhodospirillaceae	Rhodospirillum	Rhodospirillum photometricum	198	29	0.0300969	0.0048012
Bacteria	Proteobacteria	Alphaproteobacteria	Rhodospirillales	Rhodospirillaceae	Rhodospirillum	Rhodospirillum rubrum	239	13	0.0363291	0.00215226
Bacteria	Proteobacteria	Alphaproteobacteria	Rhodospirillales	Rhodospirillaceae	Rhodospirillum	Rhodospirillum unassigned species	120	10	0.0182406	0.00165559
Bacteria	Proteobacteria	Alphaproteobacteria	Rhodospirillales	Rhodospirillaceae	Thalassospira	Thalassospira lucentensis	46	0	0.00699222	0
Bacteria	Proteobacteria	Alphaproteobacteria	Rhodospirillales	Rhodospirillaceae	Thalassospira	Thalassospira profundimaris	62	0	0.0094243	0
Bacteria	Proteobacteria	Alphaproteobacteria	Rhodospirillales	Rhodospirillaceae	Thalassospira	Thalassospira unassigned species	200	41	0.030401	0.0067879
Bacteria	Proteobacteria	Alphaproteobacteria	Rhodospirillales	Rhodospirillaceae	Thalassospira	Thalassospira xiamenensis	59	0	0.00896828	0
Bacteria	Proteobacteria	Alphaproteobacteria	Rhodospirillales	Rhodospirillaceae	Tistrella	Tistrella mobilis	350	17	0.0532017	0.00281449
Bacteria	Proteobacteria	Alphaproteobacteria	Rhodospirillales	Rhodospirillales unassigned family	Rhodospirillales unassigned genus	Rhodospirillales unassigned species	1972	148	0.299753	0.0245027
Bacteria	Proteobacteria	Alphaproteobacteria	Rhodospirillales	Rhodospirillales unclassified family1	Elioraea	Elioraea tepidiphila	102	16	0.0155045	0.00264894
Bacteria	Proteobacteria	Alphaproteobacteria	Rickettsiales	Anaplasmataceae	Anaplasma	Anaplasma phagocytophilum	10	0	0.00152005	0
Bacteria	Proteobacteria	Alphaproteobacteria	Rickettsiales	Anaplasmataceae	Anaplasma	Anaplasma unassigned species	7	0	0.00106403	0
Bacteria	Proteobacteria	Alphaproteobacteria	Rickettsiales	Anaplasmataceae	Anaplasmataceae unassigned genus	Anaplasmataceae unassigned species	8	0	0.00121604	0
Bacteria	Proteobacteria	Alphaproteobacteria	Rickettsiales	Anaplasmataceae	Ehrlichia	Ehrlichia unassigned species	16	0	0.00243208	0
Bacteria	Proteobacteria	Alphaproteobacteria	Rickettsiales	Anaplasmataceae	Wolbachieae	Wolbachia	51	0	0.00775224	0
Bacteria	Proteobacteria	Alphaproteobacteria	Rickettsiales	Candidatus Midichloriaceae	Candidatus Midichloria	Candidatus Midichloria mitochondrii	32	0	0.00486415	0
Bacteria	Proteobacteria	Alphaproteobacteria	Rickettsiales	Rickettsiaceae	Orientia	Orientia tsutsugamushi	17	0	0.00258408	0
Bacteria	Proteobacteria	Alphaproteobacteria	Rickettsiales	Rickettsiaceae	Rickettsia	Rickettsia bellii	16	0	0.00243208	0
Bacteria	Proteobacteria	Alphaproteobacteria	Rickettsiales	Rickettsiaceae	Rickettsia	Rickettsia unassigned species	80	74	0.0121604	0.0122513
Bacteria	Proteobacteria	Alphaproteobacteria	Rickettsiales	Rickettsiaceae	Rickettsiaceae unassigned genus	Rickettsiaceae unassigned species	5	6	0.000760024	0.000993351
Bacteria	Proteobacteria	Alphaproteobacteria	Rickettsiales	Rickettsiales unassigned family	Rickettsiales unassigned genus	Rickettsiales unassigned species	29	20	0.00440814	0.00331117
Bacteria	Proteobacteria	Alphaproteobacteria	Rickettsiales	Rickettsiales unclassified family1	Candidatus Odyssella	Candidatus Odyssella thessalonicensis	77	12	0.0117044	0.0019867
Bacteria	Proteobacteria	Alphaproteobacteria	Sphingomonadales	Erythrobacteraceae	Erythrobacter	Erythrobacter litoralis	88	0	0.0133764	0
Bacteria	Proteobacteria	Alphaproteobacteria	Sphingomonadales	Erythrobacteraceae	Erythrobacter	Erythrobacter sp. NAP1	456	10	0.0693142	0.00165559
Bacteria	Proteobacteria	Alphaproteobacteria	Sphingomonadales	Erythrobacteraceae	Erythrobacter	Erythrobacter sp. SD-21	38	0	0.00577618	0
Bacteria	Proteobacteria	Alphaproteobacteria	Sphingomonadales	Erythrobacteraceae	Erythrobacter	Erythrobacter unassigned species	241	16	0.0366332	0.00264894
Bacteria	Proteobacteria	Alphaproteobacteria	Sphingomonadales	Erythrobacteraceae	Erythrobacteraceae unassigned genus	Erythrobacteraceae unassigned species	327	13	0.0497056	0.00215226
Bacteria	Proteobacteria	Alphaproteobacteria	Sphingomonadales	Erythrobacteraceae	Porphyrobacter	Porphyrobacter sp. AAP82	51	0	0.00775224	0
Bacteria	Proteobacteria	Alphaproteobacteria	Sphingomonadales	Sphingomonadaceae	Blastomonas	Blastomonas sp. AAP53	17	0	0.00258408	0
Bacteria	Proteobacteria	Alphaproteobacteria	Sphingomonadales	Sphingomonadaceae	Blastomonas	Blastomonas unassigned species	7	0	0.00106403	0
Bacteria	Proteobacteria	Alphaproteobacteria	Sphingomonadales	Sphingomonadaceae	Citromicrobium	Citromicrobium bathyomarinum	15	0	0.00228007	0
Bacteria	Proteobacteria	Alphaproteobacteria	Sphingomonadales	Sphingomonadaceae	Citromicrobium	Citromicrobium sp. JLT1363	25	0	0.00380012	0
Bacteria	Proteobacteria	Alphaproteobacteria	Sphingomonadales	Sphingomonadaceae	Citromicrobium	Citromicrobium unassigned species	15	0	0.00228007	0
Bacteria	Proteobacteria	Alphaproteobacteria	Sphingomonadales	Sphingomonadaceae	Novosphingobium	Novosphingobium aromaticivorans	12	0	0.00182406	0
Bacteria	Proteobacteria	Alphaproteobacteria	Sphingomonadales	Sphingomonadaceae	Novosphingobium	Novosphingobium lindaniclasticum	10	0	0.00152005	0
Bacteria	Proteobacteria	Alphaproteobacteria	Sphingomonadales	Sphingomonadaceae	Novosphingobium	Novosphingobium sp. Rr 2-17	11	0	0.00167205	0
Bacteria	Proteobacteria	Alphaproteobacteria	Sphingomonadales	Sphingomonadaceae	Novosphingobium	Novosphingobium tardaugens	15	0	0.00228007	0
Bacteria	Proteobacteria	Alphaproteobacteria	Sphingomonadales	Sphingomonadaceae	Novosphingobium	Novosphingobium unassigned species	69	12	0.0104883	0.0019867
Bacteria	Proteobacteria	Alphaproteobacteria	Sphingomonadales	Sphingomonadaceae	Sandarakinorhabdus	Sandarakinorhabdus sp. AAP62	19	0	0.00288809	0
Bacteria	Proteobacteria	Alphaproteobacteria	Sphingomonadales	Sphingomonadaceae	Sandarakinorhabdus	Sandarakinorhabdus unassigned species	24	0	0.00364811	0
Bacteria	Proteobacteria	Alphaproteobacteria	Sphingomonadales	Sphingomonadaceae	Sphingobium	Sphingobium sp. SYK-6	20	0	0.0030401	0
Bacteria	Proteobacteria	Alphaproteobacteria	Sphingomonadales	Sphingomonadaceae	Sphingobium	Sphingobium ummariense	10	0	0.00152005	0
Bacteria	Proteobacteria	Alphaproteobacteria	Sphingomonadales	Sphingomonadaceae	Sphingobium	Sphingobium unassigned species	69	0	0.0104883	0
Bacteria	Proteobacteria	Alphaproteobacteria	Sphingomonadales	Sphingomonadaceae	Sphingobium	Sphingobium xenophagum	12	0	0.00182406	0
Bacteria	Proteobacteria	Alphaproteobacteria	Sphingomonadales	Sphingomonadaceae	Sphingomonadaceae unassigned genus	Sphingomonadaceae unassigned species	259	50	0.0393692	0.00827793
Bacteria	Proteobacteria	Alphaproteobacteria	Sphingomonadales	Sphingomonadaceae	Sphingomonas	Sphingomonas melonis	34	0	0.00516816	0
Bacteria	Proteobacteria	Alphaproteobacteria	Sphingomonadales	Sphingomonadaceae	Sphingomonas	Sphingomonas sp. KC8	12	0	0.00182406	0
Bacteria	Proteobacteria	Alphaproteobacteria	Sphingomonadales	Sphingomonadaceae	Sphingomonas	Sphingomonas sp. MM-1	22	0	0.00334411	0
Bacteria	Proteobacteria	Alphaproteobacteria	Sphingomonadales	Sphingomonadaceae	Sphingomonas	Sphingomonas sp. Mn802worker	17	0	0.00258408	0
Bacteria	Proteobacteria	Alphaproteobacteria	Sphingomonadales	Sphingomonadaceae	Sphingomonas	Sphingomonas sp. PR090111-T3T-6A	12	0	0.00182406	0
Bacteria	Proteobacteria	Alphaproteobacteria	Sphingomonadales	Sphingomonadaceae	Sphingomonas	Sphingomonas sp. S17	21	0	0.0031921	0
Bacteria	Proteobacteria	Alphaproteobacteria	Sphingomonadales	Sphingomonadaceae	Sphingomonas	Sphingomonas sp. SKA58	13	0	0.00197606	0
Bacteria	Proteobacteria	Alphaproteobacteria	Sphingomonadales	Sphingomonadaceae	Sphingomonas	Sphingomonas unassigned species	81	25	0.0123124	0.00413896
Bacteria	Proteobacteria	Alphaproteobacteria	Sphingomonadales	Sphingomonadaceae	Sphingomonas	Sphingomonas wittichii	18	0	0.00273609	0
Bacteria	Proteobacteria	Alphaproteobacteria	Sphingomonadales	Sphingomonadaceae	Sphingopyxis	Sphingopyxis alaskensis	19	0	0.00288809	0
Bacteria	Proteobacteria	Alphaproteobacteria	Sphingomonadales	Sphingomonadaceae	Sphingopyxis	Sphingopyxis baekryungensis	28	0	0.00425613	0
Bacteria	Proteobacteria	Alphaproteobacteria	Sphingomonadales	Sphingomonadaceae	Sphingopyxis	Sphingopyxis sp. MC1	10	0	0.00152005	0
Bacteria	Proteobacteria	Alphaproteobacteria	Sphingomonadales	Sphingomonadaceae	Sphingopyxis	Sphingopyxis unassigned species	8	0	0.00121604	0
Bacteria	Proteobacteria	Alphaproteobacteria	Sphingomonadales	Sphingomonadaceae	Zymomonas	Zymomonas mobilis	23	0	0.00349611	0
Bacteria	Proteobacteria	Alphaproteobacteria	Sphingomonadales	Sphingomonadales unassigned family	Sphingomonadales unassigned genus	Sphingomonadales unassigned species	2401	105	0.364964	0.0173836
Bacteria	Proteobacteria	Betaproteobacteria	Betaproteobacteria unassigned order	Betaproteobacteria unassigned family	Betaproteobacteria unassigned genus	Betaproteobacteria unassigned species	79	48	0.0120084	0.00794681
Bacteria	Proteobacteria	Betaproteobacteria	Burkholderiales	Alcaligenaceae	Alcaligenaceae unassigned genus	Alcaligenaceae unassigned species	10	16	0.00152005	0.00264894
Bacteria	Proteobacteria	Betaproteobacteria	Burkholderiales	Burkholderiaceae	Burkholderia	Burkholderia unassigned species	13	0	0.00197606	0
Bacteria	Proteobacteria	Betaproteobacteria	Burkholderiales	Burkholderiaceae	Burkholderiaceae unassigned genus	Burkholderiaceae unassigned species	19	14	0.00288809	0.00231782
Bacteria	Proteobacteria	Betaproteobacteria	Burkholderiales	Burkholderiaceae	Ralstonia	Ralstonia eutropha JMP134	0	16	0	0.00264894
Bacteria	Proteobacteria	Betaproteobacteria	Burkholderiales	Burkholderiaceae	Ralstonia	Ralstonia unassigned species	0	4	0	0.000662234
Bacteria	Proteobacteria	Betaproteobacteria	Burkholderiales	Burkholderiales unassigned family	Burkholderiales unassigned genus	Burkholderiales unassigned species	30	20	0.00456014	0.00331117
Bacteria	Proteobacteria	Betaproteobacteria	Burkholderiales	Comamonadaceae	Albidiferax	Albidiferax ferrireducens	0	11	0	0.00182114
Bacteria	Proteobacteria	Betaproteobacteria	Burkholderiales	Comamonadaceae	Comamonadaceae unassigned genus	Comamonadaceae unassigned species	29	14	0.00440814	0.00231782
Bacteria	Proteobacteria	Betaproteobacteria	Burkholderiales	Oxalobacteraceae	Oxalobacteraceae unassigned genus	Oxalobacteraceae unassigned species	13	0	0.00197606	0
Bacteria	Proteobacteria	Betaproteobacteria	Methylophilales	Methylophilaceae	Methylophilaceae unassigned genus	Methylophilaceae unassigned species	10	10	0.00152005	0.00165559
Bacteria	Proteobacteria	Betaproteobacteria	Methylophilales	Methylophilales unassigned family	Methylophilales unassigned genus	Methylophilales unassigned species	5	0	0.000760024	0
Bacteria	Proteobacteria	Betaproteobacteria	Neisseriales	Neisseriaceae	Neisseria	Neisseria unassigned species	12	0	0.00182406	0
Bacteria	Proteobacteria	Betaproteobacteria	Neisseriales	Neisseriaceae	Neisseriaceae unassigned genus	Neisseriaceae unassigned species	34	39	0.00516816	0.00645678
Bacteria	Proteobacteria	Betaproteobacteria	Nitrosomonadales	Nitrosomonadaceae	Nitrosomonadaceae unassigned genus	Nitrosomonadaceae unassigned species	14	0	0.00212807	0
Bacteria	Proteobacteria	Betaproteobacteria	Rhodocyclales	Rhodocyclaceae	Azoarcus	Azoarcus sp. BH72	0	15	0	0.00248338
Bacteria	Proteobacteria	Betaproteobacteria	Rhodocyclales	Rhodocyclaceae	Azoarcus	Azoarcus unassigned species	0	1	0	0.000165559
Bacteria	Proteobacteria	Betaproteobacteria	Rhodocyclales	Rhodocyclaceae	Rhodocyclaceae unassigned genus	Rhodocyclaceae unassigned species	15	24	0.00228007	0.0039734
Bacteria	Proteobacteria	Betaproteobacteria	Rhodocyclales	Rhodocyclaceae	Thauera	Thauera unassigned species	13	0	0.00197606	0
Bacteria	Proteobacteria	Deltaproteobacteria	Bdellovibrionales	Bacteriovoracaceae	Bacteriovorax	Bacteriovorax marinus	274	0	0.0416493	0
Bacteria	Proteobacteria	Deltaproteobacteria	Bdellovibrionales	Bacteriovoracaceae	Bacteriovorax	Bacteriovorax sp. BAL6_X	55	0	0.00836026	0
Bacteria	Proteobacteria	Deltaproteobacteria	Bdellovibrionales	Bacteriovoracaceae	Bacteriovorax	Bacteriovorax sp. BSW11_IV	64	78	0.00972831	0.0129136
Bacteria	Proteobacteria	Deltaproteobacteria	Bdellovibrionales	Bacteriovoracaceae	Bacteriovorax	Bacteriovorax sp. Seq25_V	55	0	0.00836026	0
Bacteria	Proteobacteria	Deltaproteobacteria	Bdellovibrionales	Bacteriovoracaceae	Bacteriovorax	Bacteriovorax unassigned species	942	16	0.143189	0.00264894
Bacteria	Proteobacteria	Deltaproteobacteria	Bdellovibrionales	Bdellovibrionaceae	Bdellovibrio	Bdellovibrio bacteriovorus	189	0	0.0287289	0
Bacteria	Proteobacteria	Deltaproteobacteria	Bdellovibrionales	Bdellovibrionaceae	Bdellovibrio	Bdellovibrio exovorus	162	0	0.0246248	0
Bacteria	Proteobacteria	Deltaproteobacteria	Bdellovibrionales	Bdellovibrionaceae	Bdellovibrio	Bdellovibrio unassigned species	269	0	0.0408893	0
Bacteria	Proteobacteria	Deltaproteobacteria	Bdellovibrionales	Bdellovibrionales unassigned family	Bdellovibrionales unassigned genus	Bdellovibrionales unassigned species	55	4	0.00836026	0.000662234
Bacteria	Proteobacteria	Deltaproteobacteria	Deltaproteobacteria unassigned order	Deltaproteobacteria unassigned family	Deltaproteobacteria unassigned genus	Deltaproteobacteria unassigned species	320	323	0.0486415	0.0534754
Bacteria	Proteobacteria	Deltaproteobacteria	Desulfobacterales	Desulfobacteraceae	Desulfatibacillum	Desulfatibacillum alkenivorans	0	12	0	0.0019867
Bacteria	Proteobacteria	Deltaproteobacteria	Desulfobacterales	Desulfobacteraceae	Desulfobacter	Desulfobacter curvatus	0	32	0	0.00529787
Bacteria	Proteobacteria	Deltaproteobacteria	Desulfobacterales	Desulfobacteraceae	Desulfobacter	Desulfobacter postgatei	0	18	0	0.00298005
Bacteria	Proteobacteria	Deltaproteobacteria	Desulfobacterales	Desulfobacteraceae	Desulfobacter	Desulfobacter unassigned species	12	227	0.00182406	0.0375818
Bacteria	Proteobacteria	Deltaproteobacteria	Desulfobacterales	Desulfobacteraceae	Desulfobacteraceae unassigned genus	Desulfobacteraceae unassigned species	36	1936	0.00547217	0.320521
Bacteria	Proteobacteria	Deltaproteobacteria	Desulfobacterales	Desulfobacteraceae	Desulfobacterium	Desulfobacterium autotrophicum	0	23	0	0.00380785
Bacteria	Proteobacteria	Deltaproteobacteria	Desulfobacterales	Desulfobacteraceae	Desulfobacula	Desulfobacula toluolica	0	22	0	0.00364229
Bacteria	Proteobacteria	Deltaproteobacteria	Desulfobacterales	Desulfobacteraceae	Desulfococcus	Desulfococcus multivorans	0	30	0	0.00496676
Bacteria	Proteobacteria	Deltaproteobacteria	Desulfobacterales	Desulfobacteraceae	Desulfococcus	Desulfococcus oleovorans	11	0	0.00167205	0
Bacteria	Proteobacteria	Deltaproteobacteria	Desulfobacterales	Desulfobacteraceae	Desulfococcus	Desulfococcus unassigned species	5	11	0.000760024	0.00182114
Bacteria	Proteobacteria	Deltaproteobacteria	Desulfobacterales	Desulfobacteraceae	Desulfospira	Desulfospira joergensenii	0	31	0	0.00513231
Bacteria	Proteobacteria	Deltaproteobacteria	Desulfobacterales	Desulfobacteraceae	Desulfotignum	Desulfotignum phosphitoxidans	0	18	0	0.00298005
Bacteria	Proteobacteria	Deltaproteobacteria	Desulfobacterales	Desulfobacterales unassigned family	Desulfobacterales unassigned genus	Desulfobacterales unassigned species	2	27	0.00030401	0.00447008
Bacteria	Proteobacteria	Deltaproteobacteria	Desulfobacterales	Desulfobulbaceae	Desulfobulbaceae unassigned genus	Desulfobulbaceae unassigned species	27	0	0.00410413	0
Bacteria	Proteobacteria	Deltaproteobacteria	Desulfovibrionales	Desulfohalobiaceae	Desulfohalobiaceae unassigned genus	Desulfohalobiaceae unassigned species	0	1	0	0.000165559
Bacteria	Proteobacteria	Deltaproteobacteria	Desulfovibrionales	Desulfohalobiaceae	Desulfonatronospira	Desulfonatronospira thiodismutans	0	10	0	0.00165559
Bacteria	Proteobacteria	Deltaproteobacteria	Desulfovibrionales	Desulfovibrionaceae	Desulfovibrio	Desulfovibrio aespoeensis	43	0	0.00653621	0
Bacteria	Proteobacteria	Deltaproteobacteria	Desulfovibrionales	Desulfovibrionaceae	Desulfovibrio	Desulfovibrio desulfuricans	51	15	0.00775224	0.00248338
Bacteria	Proteobacteria	Deltaproteobacteria	Desulfovibrionales	Desulfovibrionaceae	Desulfovibrio	Desulfovibrio hydrothermalis	0	11	0	0.00182114
Bacteria	Proteobacteria	Deltaproteobacteria	Desulfovibrionales	Desulfovibrionaceae	Desulfovibrio	Desulfovibrio magneticus	11	0	0.00167205	0
Bacteria	Proteobacteria	Deltaproteobacteria	Desulfovibrionales	Desulfovibrionaceae	Desulfovibrio	Desulfovibrio piezophilus	65	14	0.00988031	0.00231782
Bacteria	Proteobacteria	Deltaproteobacteria	Desulfovibrionales	Desulfovibrionaceae	Desulfovibrio	Desulfovibrio salexigens	27	1360	0.00410413	0.22516
Bacteria	Proteobacteria	Deltaproteobacteria	Desulfovibrionales	Desulfovibrionaceae	Desulfovibrio	Desulfovibrio unassigned species	959	3767	0.145773	0.623659
Bacteria	Proteobacteria	Deltaproteobacteria	Desulfovibrionales	Desulfovibrionaceae	Desulfovibrionaceae unassigned genus	Desulfovibrionaceae unassigned species	29	152	0.00440814	0.0251649
Bacteria	Proteobacteria	Deltaproteobacteria	Desulfovibrionales	Desulfovibrionales unassigned family	Desulfovibrionales unassigned genus	Desulfovibrionales unassigned species	120	468	0.0182406	0.0774814
Bacteria	Proteobacteria	Deltaproteobacteria	Desulfuromonadales	Desulfuromonadales unassigned family	Desulfuromonadales unassigned genus	Desulfuromonadales unassigned species	17	3	0.00258408	0.000496676
Bacteria	Proteobacteria	Deltaproteobacteria	Desulfuromonadales	Geobacteraceae	Geobacter	Geobacter unassigned species	20	11	0.0030401	0.00182114
Bacteria	Proteobacteria	Deltaproteobacteria	Desulfuromonadales	Geobacteraceae	Geobacteraceae unassigned genus	Geobacteraceae unassigned species	6	0	0.000912029	0
Bacteria	Proteobacteria	Deltaproteobacteria	Desulfuromonadales	Pelobacteraceae	Pelobacter	Pelobacter unassigned species	11	0	0.00167205	0
Bacteria	Proteobacteria	Deltaproteobacteria	Myxococcales	Kofleriaceae	Haliangium	Haliangium ochraceum	23	0	0.00349611	0
Bacteria	Proteobacteria	Deltaproteobacteria	Myxococcales	Myxococcaceae	Anaeromyxobacter	Anaeromyxobacter unassigned species	15	0	0.00228007	0
Bacteria	Proteobacteria	Deltaproteobacteria	Myxococcales	Myxococcaceae	Myxococcaceae unassigned genus	Myxococcaceae unassigned species	7	0	0.00106403	0
Bacteria	Proteobacteria	Deltaproteobacteria	Myxococcales	Myxococcales unassigned family	Myxococcales unassigned genus	Myxococcales unassigned species	42	11	0.0063842	0.00182114
Bacteria	Proteobacteria	Deltaproteobacteria	Myxococcales	Nannocystaceae	Plesiocystis	Plesiocystis pacifica	57	12	0.00866427	0.0019867
Bacteria	Proteobacteria	Deltaproteobacteria	Myxococcales	Polyangiaceae	Sorangium	Sorangium cellulosum	35	10	0.00532017	0.00165559
Bacteria	Proteobacteria	Epsilonproteobacteria	Campylobacterales	Campylobacteraceae	Arcobacter	Arcobacter butzleri	0	107	0	0.0177148
Bacteria	Proteobacteria	Epsilonproteobacteria	Campylobacterales	Campylobacteraceae	Arcobacter	Arcobacter nitrofigilis	12	665	0.00182406	0.110096
Bacteria	Proteobacteria	Epsilonproteobacteria	Campylobacterales	Campylobacteraceae	Arcobacter	Arcobacter sp. L	18	512	0.00273609	0.084766
Bacteria	Proteobacteria	Epsilonproteobacteria	Campylobacterales	Campylobacteraceae	Arcobacter	Arcobacter unassigned species	78	4015	0.0118564	0.664717
Bacteria	Proteobacteria	Epsilonproteobacteria	Campylobacterales	Campylobacteraceae	Campylobacter	Campylobacter unassigned species	14	23	0.00212807	0.00380785
Bacteria	Proteobacteria	Epsilonproteobacteria	Campylobacterales	Campylobacteraceae	Campylobacteraceae unassigned genus	Campylobacteraceae unassigned species	6	390	0.000912029	0.0645678
Bacteria	Proteobacteria	Epsilonproteobacteria	Campylobacterales	Campylobacteraceae	Sulfurospirillum	Sulfurospirillum unassigned species	0	32	0	0.00529787
Bacteria	Proteobacteria	Epsilonproteobacteria	Campylobacterales	Campylobacterales unassigned family	Campylobacterales unassigned genus	Campylobacterales unassigned species	39	1325	0.00592819	0.219365
Bacteria	Proteobacteria	Epsilonproteobacteria	Campylobacterales	Helicobacteraceae	Helicobacter	Helicobacter unassigned species	10	26	0.00152005	0.00430452
Bacteria	Proteobacteria	Epsilonproteobacteria	Campylobacterales	Helicobacteraceae	Helicobacteraceae unassigned genus	Helicobacteraceae unassigned species	4	20	0.000608019	0.00331117
Bacteria	Proteobacteria	Epsilonproteobacteria	Campylobacterales	Helicobacteraceae	Sulfurimonas	Sulfurimonas autotrophica	0	10	0	0.00165559
Bacteria	Proteobacteria	Epsilonproteobacteria	Campylobacterales	Helicobacteraceae	Sulfurimonas	Sulfurimonas unassigned species	0	12	0	0.0019867
Bacteria	Proteobacteria	Epsilonproteobacteria	Epsilonproteobacteria unassigned order	Epsilonproteobacteria unassigned family	Epsilonproteobacteria unassigned genus	Epsilonproteobacteria unassigned species	61	2699	0.00927229	0.446842
Bacteria	Proteobacteria	Epsilonproteobacteria	Epsilonproteobacteria unclassified order1	Epsilonproteobacteria unclassified family1	Sulfurovum	Sulfurovum unassigned species	10	14	0.00152005	0.00231782
Bacteria	Proteobacteria	Epsilonproteobacteria	Epsilonproteobacteria unclassified order1	Epsilonproteobacteria unclassified order1 unassigned family	Epsilonproteobacteria unclassified order1 unassigned genus	Epsilonproteobacteria unclassified order1 unassigned species	3	2	0.000456014	0.000331117
Bacteria	Proteobacteria	Epsilonproteobacteria	Nautiliales	Nautiliaceae	Nautilia	Nautilia profundicola	0	17	0	0.00281449
Bacteria	Proteobacteria	Gammaproteobacteria	Acidithiobacillales	Acidithiobacillaceae	Acidithiobacillus	Acidithiobacillus unassigned species	11	0	0.00167205	0
Bacteria	Proteobacteria	Gammaproteobacteria	Aeromonadales	Aeromonadaceae	Aeromonadaceae unassigned genus	Aeromonadaceae unassigned species	9	35	0.00136804	0.00579455
Bacteria	Proteobacteria	Gammaproteobacteria	Aeromonadales	Aeromonadaceae	Aeromonas	Aeromonas molluscorum	0	20	0	0.00331117
Bacteria	Proteobacteria	Gammaproteobacteria	Aeromonadales	Aeromonadaceae	Aeromonas	Aeromonas unassigned species	41	99	0.0062322	0.0163903
Bacteria	Proteobacteria	Gammaproteobacteria	Aeromonadales	Aeromonadaceae	Oceanimonas	Oceanimonas smirnovii	0	16	0	0.00264894
Bacteria	Proteobacteria	Gammaproteobacteria	Aeromonadales	Aeromonadaceae	Oceanimonas	Oceanimonas sp. GK1	17	34	0.00258408	0.00562899
Bacteria	Proteobacteria	Gammaproteobacteria	Aeromonadales	Aeromonadaceae	Oceanimonas	Oceanimonas unassigned species	4	20	0.000608019	0.00331117
Bacteria	Proteobacteria	Gammaproteobacteria	Aeromonadales	Aeromonadaceae	Tolumonas	Tolumonas auensis	10	10	0.00152005	0.00165559
Bacteria	Proteobacteria	Gammaproteobacteria	Aeromonadales	Aeromonadales unassigned family	Aeromonadales unassigned genus	Aeromonadales unassigned species	9	4	0.00136804	0.000662234
Bacteria	Proteobacteria	Gammaproteobacteria	Aeromonadales	Succinivibrionaceae	Succinivibrionaceae unassigned genus	Succinivibrionaceae unassigned species	0	10	0	0.00165559
Bacteria	Proteobacteria	Gammaproteobacteria	Alteromonadales	Alteromonadaceae	Agarivorans	Agarivorans albus	0	38	0	0.00629122
Bacteria	Proteobacteria	Gammaproteobacteria	Alteromonadales	Alteromonadaceae	Alishewanella	Alishewanella unassigned species	0	24	0	0.0039734
Bacteria	Proteobacteria	Gammaproteobacteria	Alteromonadales	Alteromonadaceae	Alteromonadaceae unassigned genus	Alteromonadaceae unassigned species	3104	1891	0.471823	0.313071
Bacteria	Proteobacteria	Gammaproteobacteria	Alteromonadales	Alteromonadaceae	Alteromonas	Alteromonas macleodii	2462	1419	0.374236	0.234928
Bacteria	Proteobacteria	Gammaproteobacteria	Alteromonadales	Alteromonadaceae	Alteromonas	Alteromonas sp. SN2	114	53	0.0173285	0.0087746
Bacteria	Proteobacteria	Gammaproteobacteria	Alteromonadales	Alteromonadaceae	Alteromonas	Alteromonas unassigned species	3041	1750	0.462247	0.289727
Bacteria	Proteobacteria	Gammaproteobacteria	Alteromonadales	Alteromonadaceae	Catenovulum	Catenovulum agarivorans	0	28	0	0.00463564
Bacteria	Proteobacteria	Gammaproteobacteria	Alteromonadales	Alteromonadaceae	Gayadomonas	Gayadomonas joobiniege	15	28	0.00228007	0.00463564
Bacteria	Proteobacteria	Gammaproteobacteria	Alteromonadales	Alteromonadaceae	Glaciecola	Glaciecola lipolytica	29	31	0.00440814	0.00513231
Bacteria	Proteobacteria	Gammaproteobacteria	Alteromonadales	Alteromonadaceae	Glaciecola	Glaciecola nitratireducens	20	14	0.0030401	0.00231782
Bacteria	Proteobacteria	Gammaproteobacteria	Alteromonadales	Alteromonadaceae	Glaciecola	Glaciecola punicea	32	15	0.00486415	0.00248338
Bacteria	Proteobacteria	Gammaproteobacteria	Alteromonadales	Alteromonadaceae	Glaciecola	Glaciecola sp. HTCC2999	15	13	0.00228007	0.00215226
Bacteria	Proteobacteria	Gammaproteobacteria	Alteromonadales	Alteromonadaceae	Glaciecola	Glaciecola unassigned species	162	117	0.0246248	0.0193703
Bacteria	Proteobacteria	Gammaproteobacteria	Alteromonadales	Alteromonadaceae	Marinobacter	Marinobacter unassigned species	62	47	0.0094243	0.00778125
Bacteria	Proteobacteria	Gammaproteobacteria	Alteromonadales	Alteromonadaceae	Marinobacterium	Marinobacterium rhizophilum	12	21	0.00182406	0.00347673
Bacteria	Proteobacteria	Gammaproteobacteria	Alteromonadales	Alteromonadaceae	Marinobacterium	Marinobacterium stanieri	0	30	0	0.00496676
Bacteria	Proteobacteria	Gammaproteobacteria	Alteromonadales	Alteromonadaceae	Marinobacterium	Marinobacterium unassigned species	15	6	0.00228007	0.000993351
Bacteria	Proteobacteria	Gammaproteobacteria	Alteromonadales	Alteromonadaceae	Microbulbifer	Microbulbifer agarilyticus	12	12	0.00182406	0.0019867
Bacteria	Proteobacteria	Gammaproteobacteria	Alteromonadales	Alteromonadaceae	Microbulbifer	Microbulbifer unassigned species	9	1	0.00136804	0.000165559
Bacteria	Proteobacteria	Gammaproteobacteria	Alteromonadales	Alteromonadaceae	Microbulbifer	Microbulbifer variabilis	15	10	0.00228007	0.00165559
Bacteria	Proteobacteria	Gammaproteobacteria	Alteromonadales	Alteromonadaceae	Saccharophagus	Saccharophagus degradans	0	17	0	0.00281449
Bacteria	Proteobacteria	Gammaproteobacteria	Alteromonadales	Alteromonadaceae	Salinimonas	Salinimonas chungwhensis	10	17	0.00152005	0.00281449
Bacteria	Proteobacteria	Gammaproteobacteria	Alteromonadales	Alteromonadales unassigned family	Alteromonadales unassigned genus	Alteromonadales unassigned species	4863	5874	0.739199	0.972491
Bacteria	Proteobacteria	Gammaproteobacteria	Alteromonadales	Alteromonadales unclassified family1	Gilvimarinus	Gilvimarinus chinensis	24	18	0.00364811	0.00298005
Bacteria	Proteobacteria	Gammaproteobacteria	Alteromonadales	Alteromonadales unclassified family2	Teredinibacter	Teredinibacter turnerae	20	14	0.0030401	0.00231782
Bacteria	Proteobacteria	Gammaproteobacteria	Alteromonadales	Alteromonadales unclassified family3	Alteromonadales unclassified family3 unassigned genus	Alteromonadales unclassified family3 unassigned species	3	5	0.000456014	0.000827793
Bacteria	Proteobacteria	Gammaproteobacteria	Alteromonadales	Alteromonadales unclassified family3	Alteromonadales unclassified genus1	gamma proteobacterium IMCC1989	18	0	0.00273609	0
Bacteria	Proteobacteria	Gammaproteobacteria	Alteromonadales	Colwelliaceae	Colwellia	Colwellia piezophila	161	214	0.0244728	0.0354295
Bacteria	Proteobacteria	Gammaproteobacteria	Alteromonadales	Colwelliaceae	Colwellia	Colwellia psychrerythraea	268	530	0.0407373	0.087746
Bacteria	Proteobacteria	Gammaproteobacteria	Alteromonadales	Colwelliaceae	Colwellia	Colwellia unassigned species	886	1858	0.134676	0.307608
Bacteria	Proteobacteria	Gammaproteobacteria	Alteromonadales	Ferrimonadaceae	Ferrimonas	Ferrimonas balearica	30	112	0.00456014	0.0185426
Bacteria	Proteobacteria	Gammaproteobacteria	Alteromonadales	Idiomarinaceae	Idiomarina	Idiomarina baltica	12	28	0.00182406	0.00463564
Bacteria	Proteobacteria	Gammaproteobacteria	Alteromonadales	Idiomarinaceae	Idiomarina	Idiomarina loihiensis	0	40	0	0.00662234
Bacteria	Proteobacteria	Gammaproteobacteria	Alteromonadales	Idiomarinaceae	Idiomarina	Idiomarina sp. A28L	0	22	0	0.00364229
Bacteria	Proteobacteria	Gammaproteobacteria	Alteromonadales	Idiomarinaceae	Idiomarina	Idiomarina unassigned species	20	50	0.0030401	0.00827793
Bacteria	Proteobacteria	Gammaproteobacteria	Alteromonadales	Idiomarinaceae	Idiomarina	Idiomarina xiamenensis	11	39	0.00167205	0.00645678
Bacteria	Proteobacteria	Gammaproteobacteria	Alteromonadales	Moritellaceae	Moritella	Moritella unassigned species	0	24	0	0.0039734
Bacteria	Proteobacteria	Gammaproteobacteria	Alteromonadales	Pseudoalteromonadaceae	Algicola	Algicola sagamiensis	18	39	0.00273609	0.00645678
Bacteria	Proteobacteria	Gammaproteobacteria	Alteromonadales	Pseudoalteromonadaceae	Pseudoalteromonadaceae unassigned genus	Pseudoalteromonadaceae unassigned species	1	29	0.000152005	0.0048012
Bacteria	Proteobacteria	Gammaproteobacteria	Alteromonadales	Pseudoalteromonadaceae	Pseudoalteromonas	Pseudoalteromonas atlantica	10	0	0.00152005	0
Bacteria	Proteobacteria	Gammaproteobacteria	Alteromonadales	Pseudoalteromonadaceae	Pseudoalteromonas	Pseudoalteromonas citrea	0	21	0	0.00347673
Bacteria	Proteobacteria	Gammaproteobacteria	Alteromonadales	Pseudoalteromonadaceae	Pseudoalteromonas	Pseudoalteromonas haloplanktis	0	16	0	0.00264894
Bacteria	Proteobacteria	Gammaproteobacteria	Alteromonadales	Pseudoalteromonadaceae	Pseudoalteromonas	Pseudoalteromonas luteoviolacea	18	44	0.00273609	0.00728458
Bacteria	Proteobacteria	Gammaproteobacteria	Alteromonadales	Pseudoalteromonadaceae	Pseudoalteromonas	Pseudoalteromonas rubra	11	12	0.00167205	0.0019867
Bacteria	Proteobacteria	Gammaproteobacteria	Alteromonadales	Pseudoalteromonadaceae	Pseudoalteromonas	Pseudoalteromonas spongiae	11	56	0.00167205	0.00927128
Bacteria	Proteobacteria	Gammaproteobacteria	Alteromonadales	Pseudoalteromonadaceae	Pseudoalteromonas	Pseudoalteromonas tunicata	0	36	0	0.00596011
Bacteria	Proteobacteria	Gammaproteobacteria	Alteromonadales	Pseudoalteromonadaceae	Pseudoalteromonas	Pseudoalteromonas unassigned species	78	215	0.0118564	0.0355951
Bacteria	Proteobacteria	Gammaproteobacteria	Alteromonadales	Psychromonadaceae	Psychromonas	Psychromonas ingrahamii	0	16	0	0.00264894
Bacteria	Proteobacteria	Gammaproteobacteria	Alteromonadales	Psychromonadaceae	Psychromonas	Psychromonas ossibalaenae	0	13	0	0.00215226
Bacteria	Proteobacteria	Gammaproteobacteria	Alteromonadales	Psychromonadaceae	Psychromonas	Psychromonas sp. CNPT3	0	23	0	0.00380785
Bacteria	Proteobacteria	Gammaproteobacteria	Alteromonadales	Psychromonadaceae	Psychromonas	Psychromonas unassigned species	20	9	0.0030401	0.00149003
Bacteria	Proteobacteria	Gammaproteobacteria	Alteromonadales	Shewanellaceae	Shewanella	Shewanella amazonensis	0	46	0	0.00761569
Bacteria	Proteobacteria	Gammaproteobacteria	Alteromonadales	Shewanellaceae	Shewanella	Shewanella loihica	0	11	0	0.00182114
Bacteria	Proteobacteria	Gammaproteobacteria	Alteromonadales	Shewanellaceae	Shewanella	Shewanella pealeana	0	10	0	0.00165559
Bacteria	Proteobacteria	Gammaproteobacteria	Alteromonadales	Shewanellaceae	Shewanella	Shewanella unassigned species	60	180	0.00912029	0.0298005
Bacteria	Proteobacteria	Gammaproteobacteria	Chromatiales	Chromatiaceae	Chromatiaceae unassigned genus	Chromatiaceae unassigned species	63	32	0.0095763	0.00529787
Bacteria	Proteobacteria	Gammaproteobacteria	Chromatiales	Chromatiaceae	Nitrosococcus	Nitrosococcus unassigned species	13	12	0.00197606	0.0019867
Bacteria	Proteobacteria	Gammaproteobacteria	Chromatiales	Chromatiaceae	Rheinheimera	Rheinheimera sp. A13L	0	29	0	0.0048012
Bacteria	Proteobacteria	Gammaproteobacteria	Chromatiales	Chromatiaceae	Rheinheimera	Rheinheimera unassigned species	12	8	0.00182406	0.00132447
Bacteria	Proteobacteria	Gammaproteobacteria	Chromatiales	Chromatiaceae	Thiorhodococcus	Thiorhodococcus drewsii	0	10	0	0.00165559
Bacteria	Proteobacteria	Gammaproteobacteria	Chromatiales	Chromatiales unassigned family	Chromatiales unassigned genus	Chromatiales unassigned species	28	12	0.00425613	0.0019867
Bacteria	Proteobacteria	Gammaproteobacteria	Chromatiales	Ectothiorhodospiraceae	Alkalilimnicola	Alkalilimnicola ehrlichii	16	0	0.00243208	0
Bacteria	Proteobacteria	Gammaproteobacteria	Chromatiales	Ectothiorhodospiraceae	Arhodomonas	Arhodomonas aquaeolei	14	0	0.00212807	0
Bacteria	Proteobacteria	Gammaproteobacteria	Chromatiales	Ectothiorhodospiraceae	Ectothiorhodospira	Ectothiorhodospira sp. PHS-1	10	0	0.00152005	0
Bacteria	Proteobacteria	Gammaproteobacteria	Chromatiales	Ectothiorhodospiraceae	Ectothiorhodospiraceae unassigned genus	Ectothiorhodospiraceae unassigned species	44	31	0.00668821	0.00513231
Bacteria	Proteobacteria	Gammaproteobacteria	Chromatiales	Ectothiorhodospiraceae	Spiribacter	Spiribacter unassigned species	11	0	0.00167205	0
Bacteria	Proteobacteria	Gammaproteobacteria	Chromatiales	Ectothiorhodospiraceae	Thioalkalivibrio	Thioalkalivibrio thiocyanodenitrificans	12	0	0.00182406	0
Bacteria	Proteobacteria	Gammaproteobacteria	Chromatiales	Ectothiorhodospiraceae	Thioalkalivibrio	Thioalkalivibrio unassigned species	62	25	0.0094243	0.00413896
Bacteria	Proteobacteria	Gammaproteobacteria	Enterobacteriales	Enterobacteriaceae	Dickeya	Dickeya unassigned species	0	7	0	0.00115891
Bacteria	Proteobacteria	Gammaproteobacteria	Enterobacteriales	Enterobacteriaceae	Dickeya	Dickeya zeae	0	13	0	0.00215226
Bacteria	Proteobacteria	Gammaproteobacteria	Enterobacteriales	Enterobacteriaceae	Enterobacteriaceae unassigned genus	Enterobacteriaceae unassigned species	117	265	0.0177846	0.043873
Bacteria	Proteobacteria	Gammaproteobacteria	Enterobacteriales	Enterobacteriaceae	Enterobacteriaceae unclassified genus1	Enterobacteriaceae bacterium 9_2_54FAA	0	12	0	0.0019867
Bacteria	Proteobacteria	Gammaproteobacteria	Enterobacteriales	Enterobacteriaceae	Enterobacteriaceae unclassified genus1	Enterobacteriaceae unclassified genus1 unassigned species	0	7	0	0.00115891
Bacteria	Proteobacteria	Gammaproteobacteria	Enterobacteriales	Enterobacteriaceae	Pantoea	Pantoea unassigned species	0	20	0	0.00331117
Bacteria	Proteobacteria	Gammaproteobacteria	Enterobacteriales	Enterobacteriaceae	Pectobacterium	Pectobacterium unassigned species	0	10	0	0.00165559
Bacteria	Proteobacteria	Gammaproteobacteria	Enterobacteriales	Enterobacteriaceae	Proteus	Proteus penneri	15	20	0.00228007	0.00331117
Bacteria	Proteobacteria	Gammaproteobacteria	Enterobacteriales	Enterobacteriaceae	Proteus	Proteus unassigned species	2	1	0.00030401	0.000165559
Bacteria	Proteobacteria	Gammaproteobacteria	Enterobacteriales	Enterobacteriaceae	Serratia	Serratia unassigned species	0	21	0	0.00347673
Bacteria	Proteobacteria	Gammaproteobacteria	Gammaproteobacteria unassigned order	Gammaproteobacteria unassigned family	Gammaproteobacteria unassigned genus	Gammaproteobacteria unassigned species	30217	50764	4.59313	8.40441
Bacteria	Proteobacteria	Gammaproteobacteria	Gammaproteobacteria unclassified order1	Gammaproteobacteria unclassified family1	Gallaecimonas	Gallaecimonas xiamenensis	0	52	0	0.00860904
Bacteria	Proteobacteria	Gammaproteobacteria	Gammaproteobacteria unclassified order1	Gammaproteobacteria unclassified family1	Gammaproteobacteria unclassified family1 unassigned genus	Gammaproteobacteria unclassified family1 unassigned species	1174	42	0.178454	0.00695346
Bacteria	Proteobacteria	Gammaproteobacteria	Gammaproteobacteria unclassified order10	Gammaproteobacteria unclassified family10	Reinekea	Reinekea blandensis	19	50	0.00288809	0.00827793
Bacteria	Proteobacteria	Gammaproteobacteria	Gammaproteobacteria unclassified order11	Gammaproteobacteria unclassified family11	Simiduia	Simiduia agarivorans	28	15	0.00425613	0.00248338
Bacteria	Proteobacteria	Gammaproteobacteria	Gammaproteobacteria unclassified order12	Gammaproteobacteria unclassified family12	Gammaproteobacteria unclassified genus7	endosymbiont of Tevnia jerichonana	11	0	0.00167205	0
Bacteria	Proteobacteria	Gammaproteobacteria	Gammaproteobacteria unclassified order12	Gammaproteobacteria unclassified family12	Gammaproteobacteria unclassified genus7	Gammaproteobacteria unclassified genus7 unassigned species	4	0	0.000608019	0
Bacteria	Proteobacteria	Gammaproteobacteria	Gammaproteobacteria unclassified order13	Gammaproteobacteria unclassified family13	Gammaproteobacteria unclassified genus8	gamma proteobacterium BDW918	21	12	0.0031921	0.0019867
Bacteria	Proteobacteria	Gammaproteobacteria	Gammaproteobacteria unclassified order14	Gammaproteobacteria unclassified family14	Gammaproteobacteria unclassified genus9	gamma proteobacterium HIMB30	13	13	0.00197606	0.00215226
Bacteria	Proteobacteria	Gammaproteobacteria	Gammaproteobacteria unclassified order15	Gammaproteobacteria unclassified family15	Gammaproteobacteria unclassified genus10	gamma proteobacterium HTCC5015	47	0	0.00714423	0
Bacteria	Proteobacteria	Gammaproteobacteria	Gammaproteobacteria unclassified order16	Gammaproteobacteria unclassified family16	Gammaproteobacteria unclassified genus11	gamma proteobacterium NOR5-3	101	0	0.0153525	0
Bacteria	Proteobacteria	Gammaproteobacteria	Gammaproteobacteria unclassified order16	Gammaproteobacteria unclassified family16	Gammaproteobacteria unclassified genus11	Gammaproteobacteria unclassified genus11 unassigned species	12	25	0.00182406	0.00413896
Bacteria	Proteobacteria	Gammaproteobacteria	Gammaproteobacteria unclassified order2	Gammaproteobacteria unclassified family2	Congregibacter	Congregibacter litoralis	93	0	0.0141364	0
Bacteria	Proteobacteria	Gammaproteobacteria	Gammaproteobacteria unclassified order3	Gammaproteobacteria unclassified family3	Gammaproteobacteria unclassified genus1	marine gamma proteobacterium HTCC2143	12	0	0.00182406	0
Bacteria	Proteobacteria	Gammaproteobacteria	Gammaproteobacteria unclassified order4	Gammaproteobacteria unclassified family4	Gammaproteobacteria unclassified genus2	gamma proteobacterium HIMB55	105	0	0.0159605	0
Bacteria	Proteobacteria	Gammaproteobacteria	Gammaproteobacteria unclassified order5	Gammaproteobacteria unclassified family5	Gammaproteobacteria unclassified genus3	gamma proteobacterium IMCC3088	23	0	0.00349611	0
Bacteria	Proteobacteria	Gammaproteobacteria	Gammaproteobacteria unclassified order6	Gammaproteobacteria unclassified family6	Gammaproteobacteria unclassified genus4	marine gamma proteobacterium HTCC2080	95	11	0.0144405	0.00182114
Bacteria	Proteobacteria	Gammaproteobacteria	Gammaproteobacteria unclassified order7	Gammaproteobacteria unclassified family7	Gammaproteobacteria unclassified genus5	marine gamma proteobacterium HTCC2148	195	53	0.0296409	0.0087746
Bacteria	Proteobacteria	Gammaproteobacteria	Gammaproteobacteria unclassified order8	Gammaproteobacteria unclassified family8	Gammaproteobacteria unclassified genus6	gamma proteobacterium HTCC2207	19	13	0.00288809	0.00215226
Bacteria	Proteobacteria	Gammaproteobacteria	Gammaproteobacteria unclassified order9	Gammaproteobacteria unclassified family9	Gammaproteobacteria unclassified family9 unassigned genus	Gammaproteobacteria unclassified family9 unassigned species	479	43	0.0728103	0.00711902
Bacteria	Proteobacteria	Gammaproteobacteria	Gammaproteobacteria unclassified order9	Gammaproteobacteria unclassified family9	Luminiphilus	Luminiphilus syltensis	79	0	0.0120084	0
Bacteria	Proteobacteria	Gammaproteobacteria	Legionellales	Legionellaceae	Legionellaceae unassigned genus	Legionellaceae unassigned species	12	0	0.00182406	0
Bacteria	Proteobacteria	Gammaproteobacteria	Legionellales	Legionellales unassigned family	Legionellales unassigned genus	Legionellales unassigned species	9	0	0.00136804	0
Bacteria	Proteobacteria	Gammaproteobacteria	Methylococcales	Methylococcaceae	Methylococcaceae unassigned genus	Methylococcaceae unassigned species	51	20	0.00775224	0.00331117
Bacteria	Proteobacteria	Gammaproteobacteria	Methylococcales	Methylococcaceae	Methyloglobulus	Methyloglobulus morosus	0	12	0	0.0019867
Bacteria	Proteobacteria	Gammaproteobacteria	Methylococcales	Methylococcaceae	Methylomicrobium	Methylomicrobium unassigned species	10	0	0.00152005	0
Bacteria	Proteobacteria	Gammaproteobacteria	Oceanospirillales	Alcanivoracaceae	Alcanivorax	Alcanivorax unassigned species	50	31	0.00760024	0.00513231
Bacteria	Proteobacteria	Gammaproteobacteria	Oceanospirillales	Alcanivoracaceae	Kangiella	Kangiella unassigned species	26	33	0.00395212	0.00546343
Bacteria	Proteobacteria	Gammaproteobacteria	Oceanospirillales	Hahellaceae	Endozoicomonas	Endozoicomonas elysicola	0	21	0	0.00347673
Bacteria	Proteobacteria	Gammaproteobacteria	Oceanospirillales	Hahellaceae	Hahella	Hahella chejuensis	0	18	0	0.00298005
Bacteria	Proteobacteria	Gammaproteobacteria	Oceanospirillales	Hahellaceae	Hahella	Hahella ganghwensis	11	0	0.00167205	0
Bacteria	Proteobacteria	Gammaproteobacteria	Oceanospirillales	Hahellaceae	Hahella	Hahella unassigned species	14	12	0.00212807	0.0019867
Bacteria	Proteobacteria	Gammaproteobacteria	Oceanospirillales	Hahellaceae	Hahellaceae unassigned genus	Hahellaceae unassigned species	7	1	0.00106403	0.000165559
Bacteria	Proteobacteria	Gammaproteobacteria	Oceanospirillales	Halomonadaceae	Chromohalobacter	Chromohalobacter salexigens	0	28	0	0.00463564
Bacteria	Proteobacteria	Gammaproteobacteria	Oceanospirillales	Halomonadaceae	Halomonadaceae unassigned genus	Halomonadaceae unassigned species	25	37	0.00380012	0.00612567
Bacteria	Proteobacteria	Gammaproteobacteria	Oceanospirillales	Halomonadaceae	Halomonas	Halomonas unassigned species	62	103	0.0094243	0.0170525
Bacteria	Proteobacteria	Gammaproteobacteria	Oceanospirillales	Halomonadaceae	Kushneria	Kushneria aurantia	0	10	0	0.00165559
Bacteria	Proteobacteria	Gammaproteobacteria	Oceanospirillales	Oceanospirillaceae	Amphritea	Amphritea japonica	15	56	0.00228007	0.00927128
Bacteria	Proteobacteria	Gammaproteobacteria	Oceanospirillales	Oceanospirillaceae	Bermanella	Bermanella marisrubri	169	371	0.0256888	0.0614222
Bacteria	Proteobacteria	Gammaproteobacteria	Oceanospirillales	Oceanospirillaceae	Marinomonas	Marinomonas mediterranea	16	21	0.00243208	0.00347673
Bacteria	Proteobacteria	Gammaproteobacteria	Oceanospirillales	Oceanospirillaceae	Marinomonas	Marinomonas sp. MWYL1	32	0	0.00486415	0
Bacteria	Proteobacteria	Gammaproteobacteria	Oceanospirillales	Oceanospirillaceae	Marinomonas	Marinomonas unassigned species	14	35	0.00212807	0.00579455
Bacteria	Proteobacteria	Gammaproteobacteria	Oceanospirillales	Oceanospirillaceae	Neptuniibacter	Neptuniibacter caesariensis	399	958	0.0606499	0.158605
Bacteria	Proteobacteria	Gammaproteobacteria	Oceanospirillales	Oceanospirillaceae	Oceanospirillaceae unassigned genus	Oceanospirillaceae unassigned species	413	1134	0.062778	0.187743
Bacteria	Proteobacteria	Gammaproteobacteria	Oceanospirillales	Oceanospirillaceae	Thalassolituus	Thalassolituus oleivorans	1325	4088	0.201406	0.676803
Bacteria	Proteobacteria	Gammaproteobacteria	Oceanospirillales	Oceanospirillales unassigned family	Oceanospirillales unassigned genus	Oceanospirillales unassigned species	128	408	0.0194566	0.0675479
Bacteria	Proteobacteria	Gammaproteobacteria	Pasteurellales	Pasteurellaceae	Actinobacillus	Actinobacillus unassigned species	14	15	0.00212807	0.00248338
Bacteria	Proteobacteria	Gammaproteobacteria	Pasteurellales	Pasteurellaceae	Aggregatibacter	Aggregatibacter actinomycetemcomitans	0	15	0	0.00248338
Bacteria	Proteobacteria	Gammaproteobacteria	Pasteurellales	Pasteurellaceae	Aggregatibacter	Aggregatibacter unassigned species	0	5	0	0.000827793
Bacteria	Proteobacteria	Gammaproteobacteria	Pasteurellales	Pasteurellaceae	Haemophilus	Haemophilus unassigned species	17	21	0.00258408	0.00347673
Bacteria	Proteobacteria	Gammaproteobacteria	Pasteurellales	Pasteurellaceae	Pasteurellaceae unassigned genus	Pasteurellaceae unassigned species	43	53	0.00653621	0.0087746
Bacteria	Proteobacteria	Gammaproteobacteria	Pseudomonadales	Moraxellaceae	Acinetobacter	Acinetobacter unassigned species	25	27	0.00380012	0.00447008
Bacteria	Proteobacteria	Gammaproteobacteria	Pseudomonadales	Moraxellaceae	Moraxella	Moraxella catarrhalis	16	0	0.00243208	0
Bacteria	Proteobacteria	Gammaproteobacteria	Pseudomonadales	Moraxellaceae	Moraxellaceae unassigned genus	Moraxellaceae unassigned species	15	11	0.00228007	0.00182114
Bacteria	Proteobacteria	Gammaproteobacteria	Pseudomonadales	Pseudomonadaceae	Cellvibrio	Cellvibrio japonicus	14	0	0.00212807	0
Bacteria	Proteobacteria	Gammaproteobacteria	Pseudomonadales	Pseudomonadaceae	Cellvibrio	Cellvibrio unassigned species	14	13	0.00212807	0.00215226
Bacteria	Proteobacteria	Gammaproteobacteria	Pseudomonadales	Pseudomonadaceae	Pseudomonadaceae unassigned genus	Pseudomonadaceae unassigned species	13	42	0.00197606	0.00695346
Bacteria	Proteobacteria	Gammaproteobacteria	Pseudomonadales	Pseudomonadaceae	Pseudomonas	Pseudomonas alcaligenes	0	10	0	0.00165559
Bacteria	Proteobacteria	Gammaproteobacteria	Pseudomonadales	Pseudomonadaceae	Pseudomonas	Pseudomonas unassigned species	85	130	0.0129204	0.0215226
Bacteria	Proteobacteria	Gammaproteobacteria	Pseudomonadales	Pseudomonadales unassigned family	Pseudomonadales unassigned genus	Pseudomonadales unassigned species	4	3	0.000608019	0.000496676
Bacteria	Proteobacteria	Gammaproteobacteria	Pseudomonadales	Pseudomonadales unclassified family1	Dasania	Dasania marina	15	14	0.00228007	0.00231782
Bacteria	Proteobacteria	Gammaproteobacteria	Salinisphaerales	Salinisphaeraceae	Salinisphaera	Salinisphaera shabanensis	16	0	0.00243208	0
Bacteria	Proteobacteria	Gammaproteobacteria	Thiotrichales	Francisellaceae	Francisella	Francisella philomiragia	22	10	0.00334411	0.00165559
Bacteria	Proteobacteria	Gammaproteobacteria	Thiotrichales	Francisellaceae	Francisella	Francisella sp. TX077308	17	10	0.00258408	0.00165559
Bacteria	Proteobacteria	Gammaproteobacteria	Thiotrichales	Francisellaceae	Francisella	Francisella tularensis	45	59	0.00684022	0.00976795
Bacteria	Proteobacteria	Gammaproteobacteria	Thiotrichales	Francisellaceae	Francisella	Francisella unassigned species	442	571	0.0671861	0.0945339
Bacteria	Proteobacteria	Gammaproteobacteria	Thiotrichales	Piscirickettsiaceae	Methylophaga	Methylophaga frappieri	15	10	0.00228007	0.00165559
Bacteria	Proteobacteria	Gammaproteobacteria	Thiotrichales	Piscirickettsiaceae	Methylophaga	Methylophaga lonarensis	0	10	0	0.00165559
Bacteria	Proteobacteria	Gammaproteobacteria	Thiotrichales	Piscirickettsiaceae	Methylophaga	Methylophaga unassigned species	29	4	0.00440814	0.000662234
Bacteria	Proteobacteria	Gammaproteobacteria	Thiotrichales	Piscirickettsiaceae	Piscirickettsiaceae unassigned genus	Piscirickettsiaceae unassigned species	20	22	0.0030401	0.00364229
Bacteria	Proteobacteria	Gammaproteobacteria	Thiotrichales	Piscirickettsiaceae	Thiomicrospira	Thiomicrospira halophila	10	0	0.00152005	0
Bacteria	Proteobacteria	Gammaproteobacteria	Thiotrichales	Piscirickettsiaceae	Thiomicrospira	Thiomicrospira unassigned species	3	0	0.000456014	0
Bacteria	Proteobacteria	Gammaproteobacteria	Thiotrichales	Thiotrichaceae	Beggiatoa	Beggiatoa alba	85	11	0.0129204	0.00182114
Bacteria	Proteobacteria	Gammaproteobacteria	Thiotrichales	Thiotrichaceae	Thiothrix	Thiothrix disciformis	0	10	0	0.00165559
Bacteria	Proteobacteria	Gammaproteobacteria	Thiotrichales	Thiotrichaceae	Thiothrix	Thiothrix flexilis	10	0	0.00152005	0
Bacteria	Proteobacteria	Gammaproteobacteria	Thiotrichales	Thiotrichaceae	Thiothrix	Thiothrix unassigned species	18	15	0.00273609	0.00248338
Bacteria	Proteobacteria	Gammaproteobacteria	Thiotrichales	Thiotrichaceae	Thiotrichaceae unassigned genus	Thiotrichaceae unassigned species	2	0	0.00030401	0
Bacteria	Proteobacteria	Gammaproteobacteria	Thiotrichales	Thiotrichales unassigned family	Thiotrichales unassigned genus	Thiotrichales unassigned species	24	5	0.00364811	0.000827793
Bacteria	Proteobacteria	Gammaproteobacteria	Vibrionales	Vibrionaceae	Aliivibrio	Aliivibrio unassigned species	0	10	0	0.00165559
Bacteria	Proteobacteria	Gammaproteobacteria	Vibrionales	Vibrionaceae	Enterovibrio	Enterovibrio unassigned species	0	21	0	0.00347673
Bacteria	Proteobacteria	Gammaproteobacteria	Vibrionales	Vibrionaceae	Grimontia	Grimontia unassigned species	0	17	0	0.00281449
Bacteria	Proteobacteria	Gammaproteobacteria	Vibrionales	Vibrionaceae	Photobacterium	Photobacterium damselae	0	15	0	0.00248338
Bacteria	Proteobacteria	Gammaproteobacteria	Vibrionales	Vibrionaceae	Photobacterium	Photobacterium unassigned species	17	14	0.00258408	0.00231782
Bacteria	Proteobacteria	Gammaproteobacteria	Vibrionales	Vibrionaceae	Vibrio	Vibrio caribbenthicus	15	0	0.00228007	0
Bacteria	Proteobacteria	Gammaproteobacteria	Vibrionales	Vibrionaceae	Vibrio	Vibrio cholerae	13	29	0.00197606	0.0048012
Bacteria	Proteobacteria	Gammaproteobacteria	Vibrionales	Vibrionaceae	Vibrio	Vibrio coralliilyticus	15	0	0.00228007	0
Bacteria	Proteobacteria	Gammaproteobacteria	Vibrionales	Vibrionaceae	Vibrio	Vibrio ezurae	0	15	0	0.00248338
Bacteria	Proteobacteria	Gammaproteobacteria	Vibrionales	Vibrionaceae	Vibrio	Vibrio shilonii	0	11	0	0.00182114
Bacteria	Proteobacteria	Gammaproteobacteria	Vibrionales	Vibrionaceae	Vibrio	Vibrio unassigned species	389	461	0.0591299	0.0763225
Bacteria	Proteobacteria	Gammaproteobacteria	Vibrionales	Vibrionaceae	Vibrio	Vibrio vulnificus	0	14	0	0.00231782
Bacteria	Proteobacteria	Gammaproteobacteria	Vibrionales	Vibrionaceae	Vibrionaceae unassigned genus	Vibrionaceae unassigned species	270	333	0.0410413	0.055131
Bacteria	Proteobacteria	Gammaproteobacteria	Vibrionales	Vibrionales unassigned family	Vibrionales unassigned genus	Vibrionales unassigned species	789	899	0.119932	0.148837
Bacteria	Proteobacteria	Gammaproteobacteria	Xanthomonadales	Sinobacteraceae	Sinobacteraceae unassigned genus	Sinobacteraceae unassigned species	17	0	0.00258408	0
Bacteria	Proteobacteria	Gammaproteobacteria	Xanthomonadales	Xanthomonadaceae	Rhodanobacter	Rhodanobacter unassigned species	16	0	0.00243208	0
Bacteria	Proteobacteria	Gammaproteobacteria	Xanthomonadales	Xanthomonadaceae	Wohlfahrtiimonas	Wohlfahrtiimonas chitiniclastica	27	0	0.00410413	0
Bacteria	Proteobacteria	Gammaproteobacteria	Xanthomonadales	Xanthomonadaceae	Xanthomonadaceae unassigned genus	Xanthomonadaceae unassigned species	29	23	0.00440814	0.00380785
Bacteria	Proteobacteria	Gammaproteobacteria	Xanthomonadales	Xanthomonadales unassigned family	Xanthomonadales unassigned genus	Xanthomonadales unassigned species	0	6	0	0.000993351
Bacteria	Proteobacteria	Proteobacteria unassigned class	Proteobacteria unassigned order	Proteobacteria unassigned family	Proteobacteria unassigned genus	Proteobacteria unassigned species	15648	7474	2.37857	1.23738
Bacteria	Spirochaetes	Spirochaetia	Spirochaetales	Leptospiraceae	Leptospira	Leptospira unassigned species	21	0	0.0031921	0
Bacteria	Spirochaetes	Spirochaetia	Spirochaetales	Leptospiraceae	Leptospiraceae unassigned genus	Leptospiraceae unassigned species	4	0	0.000608019	0
Bacteria	Spirochaetes	Spirochaetia	Spirochaetales	Spirochaetaceae	Sphaerochaeta	Sphaerochaeta coccoides	50	0	0.00760024	0
Bacteria	Spirochaetes	Spirochaetia	Spirochaetales	Spirochaetaceae	Sphaerochaeta	Sphaerochaeta globosa	12	0	0.00182406	0
Bacteria	Spirochaetes	Spirochaetia	Spirochaetales	Spirochaetaceae	Sphaerochaeta	Sphaerochaeta pleomorpha	35	0	0.00532017	0
Bacteria	Spirochaetes	Spirochaetia	Spirochaetales	Spirochaetaceae	Sphaerochaeta	Sphaerochaeta unassigned species	86	0	0.0130724	0
Bacteria	Spirochaetes	Spirochaetia	Spirochaetales	Spirochaetaceae	Spirochaetaceae unassigned genus	Spirochaetaceae unassigned species	18	31	0.00273609	0.00513231
Bacteria	Spirochaetes	Spirochaetia	Spirochaetales	Spirochaetaceae	Treponema	Treponema unassigned species	45	14	0.00684022	0.00231782
Bacteria	Spirochaetes	Spirochaetia	Spirochaetales	Spirochaetales unassigned family	Spirochaetales unassigned genus	Spirochaetales unassigned species	11	6	0.00167205	0.000993351
Bacteria	Synergistetes	Synergistia	Synergistales	Synergistaceae	Aminobacterium	Aminobacterium colombiense	0	16	0	0.00264894
Bacteria	Synergistetes	Synergistia	Synergistales	Synergistaceae	Aminomonas	Aminomonas paucivorans	58	0	0.00881628	0
Bacteria	Synergistetes	Synergistia	Synergistales	Synergistaceae	Synergistaceae unassigned genus	Synergistaceae unassigned species	14	12	0.00212807	0.0019867
Bacteria	Tenericutes	Mollicutes	Mollicutes unassigned order	Mollicutes unassigned family	Mollicutes unassigned genus	Mollicutes unassigned species	11	4	0.00167205	0.000662234
Bacteria	Tenericutes	Mollicutes	Mycoplasmatales	Mycoplasmataceae	Mycoplasma	Mycoplasma hominis	10	0	0.00152005	0
Bacteria	Tenericutes	Mollicutes	Mycoplasmatales	Mycoplasmataceae	Mycoplasma	Mycoplasma unassigned species	14	0	0.00212807	0
Bacteria	Tenericutes	Mollicutes	Mycoplasmatales	Mycoplasmataceae	Mycoplasmataceae unassigned genus	Mycoplasmataceae unassigned species	0	10	0	0.00165559
Bacteria	Thermodesulfobacteria [phylum]	Thermodesulfobacteria	Thermodesulfobacteriales	Thermodesulfobacteriaceae	Thermodesulfobacteriaceae unassigned genus	Thermodesulfobacteriaceae unassigned species	10	0	0.00152005	0
Bacteria	Thermotogae [phylum]	Thermotogae	Thermotogales	Thermotogaceae	Thermotoga	Thermotoga unassigned species	37	0	0.00562418	0
Bacteria	Thermotogae [phylum]	Thermotogae	Thermotogales	Thermotogaceae	Thermotogaceae unassigned genus	Thermotogaceae unassigned species	24	0	0.00364811	0
Bacteria	Verrucomicrobia	Opitutae	Opitutae unassigned order	Opitutae unassigned family	Opitutae unassigned genus	Opitutae unassigned species	99	5	0.0150485	0.000827793
Bacteria	Verrucomicrobia	Opitutae	Opitutales	Opitutaceae	Opitutaceae unassigned genus	Opitutaceae unassigned species	11	0	0.00167205	0
Bacteria	Verrucomicrobia	Opitutae	Puniceicoccales	Puniceicoccaceae	Coraliomargarita	Coraliomargarita akajimensis	1764	15	0.268136	0.00248338
Bacteria	Verrucomicrobia	Spartobacteria	Spartobacteria unclassified order1	Spartobacteria unclassified family1	Chthoniobacter	Chthoniobacter flavus	17	0	0.00258408	0
Bacteria	Verrucomicrobia	Verrucomicrobia unassigned class	Verrucomicrobia unassigned order	Verrucomicrobia unassigned family	Verrucomicrobia unassigned genus	Verrucomicrobia unassigned species	395	27	0.0600419	0.00447008
Bacteria	Verrucomicrobia	Verrucomicrobiae	Verrucomicrobiales	Verrucomicrobia subdivision 3	Pedosphaera	Pedosphaera parvula	14	0	0.00212807	0
Bacteria	Verrucomicrobia	Verrucomicrobiae	Verrucomicrobiales	Verrucomicrobiaceae	Akkermansia	Akkermansia unassigned species	31	0	0.00471215	0
Bacteria	Verrucomicrobia	Verrucomicrobiae	Verrucomicrobiales	Verrucomicrobiaceae	Rubritalea	Rubritalea marina	244	50	0.0370892	0.00827793
Bacteria	Verrucomicrobia	Verrucomicrobiae	Verrucomicrobiales	Verrucomicrobiaceae	Verrucomicrobiaceae unassigned genus	Verrucomicrobiaceae unassigned species	100	38	0.0152005	0.00629122
Bacteria	Verrucomicrobia	Verrucomicrobiae	Verrucomicrobiales	Verrucomicrobiaceae	Verrucomicrobium	Verrucomicrobium spinosum	34	0	0.00516816	0
Bacteria	Verrucomicrobia	Verrucomicrobiae	Verrucomicrobiales	Verrucomicrobiaceae	Verrucomicrobium	Verrucomicrobium unassigned species	3	0	0.000456014	0
Bacteria	Verrucomicrobia	Verrucomicrobiae	Verrucomicrobiales	Verrucomicrobiales unassigned family	Verrucomicrobiales unassigned genus	Verrucomicrobiales unassigned species	27	9	0.00410413	0.00149003
Eukaryota	Apicomplexa	Aconoidasida	Aconoidasida unassigned order	Aconoidasida unassigned family	Aconoidasida unassigned genus	Aconoidasida unassigned species	0	14	0	0.00231782
Eukaryota	Apicomplexa	Aconoidasida	Haemosporida	Haemosporida unclassified family1	Plasmodium	Plasmodium unassigned species	23	0	0.00349611	0
Eukaryota	Apicomplexa	Aconoidasida	Piroplasmida	Babesiidae	Babesia	Babesia bovis	17	0	0.00258408	0
Eukaryota	Apicomplexa	Aconoidasida	Piroplasmida	Babesiidae	Babesia	Babesia unassigned species	7	0	0.00106403	0
Eukaryota	Apicomplexa	Aconoidasida	Piroplasmida	Piroplasmida unassigned family	Piroplasmida unassigned genus	Piroplasmida unassigned species	16	0	0.00243208	0
Eukaryota	Apicomplexa	Apicomplexa unassigned class	Apicomplexa unassigned order	Apicomplexa unassigned family	Apicomplexa unassigned genus	Apicomplexa unassigned species	31	8	0.00471215	0.00132447
Eukaryota	Apicomplexa	Coccidia	Eucoccidiorida	Cryptosporidiidae	Cryptosporidium	Cryptosporidium muris	13	0	0.00197606	0
Eukaryota	Apicomplexa	Coccidia	Eucoccidiorida	Cryptosporidiidae	Cryptosporidium	Cryptosporidium unassigned species	66	0	0.0100323	0
Eukaryota	Apicomplexa	Coccidia	Eucoccidiorida	Eucoccidiorida unassigned family	Eucoccidiorida unassigned genus	Eucoccidiorida unassigned species	3	0	0.000456014	0
Eukaryota	Apicomplexa	Coccidia	Eucoccidiorida	Sarcocystidae	Sarcocystidae unassigned genus	Sarcocystidae unassigned species	42	0	0.0063842	0
Eukaryota	Arthropoda	Arachnida	Arachnida unassigned order	Arachnida unassigned family	Arachnida unassigned genus	Arachnida unassigned species	11	3	0.00167205	0.000496676
Eukaryota	Arthropoda	Arachnida	Ixodida	Ixodidae	Ixodes	Ixodes scapularis	0	17	0	0.00281449
Eukaryota	Arthropoda	Arthropoda unassigned class	Arthropoda unassigned order	Arthropoda unassigned family	Arthropoda unassigned genus	Arthropoda unassigned species	41	76	0.0062322	0.0125824
Eukaryota	Arthropoda	Branchiopoda	Diplostraca	Daphniidae	Daphnia	Daphnia pulex	20	21	0.0030401	0.00347673
Eukaryota	Arthropoda	Insecta	Coleoptera	Tenebrionidae	Tribolium	Tribolium castaneum	26	19	0.00395212	0.00314561
Eukaryota	Arthropoda	Insecta	Diptera	Culicidae	Culicidae unassigned genus	Culicidae unassigned species	15	12	0.00228007	0.0019867
Eukaryota	Arthropoda	Insecta	Diptera	Diptera unassigned family	Diptera unassigned genus	Diptera unassigned species	12	28	0.00182406	0.00463564
Eukaryota	Arthropoda	Insecta	Diptera	Drosophilidae	Drosophila	Drosophila unassigned species	10	0	0.00152005	0
Eukaryota	Arthropoda	Insecta	Hymenoptera	Apidae	Apis	Apis mellifera	0	12	0	0.0019867
Eukaryota	Arthropoda	Insecta	Hymenoptera	Hymenoptera unassigned family	Hymenoptera unassigned genus	Hymenoptera unassigned species	27	18	0.00410413	0.00298005
Eukaryota	Arthropoda	Insecta	Insecta unassigned order	Insecta unassigned family	Insecta unassigned genus	Insecta unassigned species	14	0	0.00212807	0
Eukaryota	Ascomycota	Ascomycota unassigned class	Ascomycota unassigned order	Ascomycota unassigned family	Ascomycota unassigned genus	Ascomycota unassigned species	56	39	0.00851227	0.00645678
Eukaryota	Ascomycota	Eurotiomycetes	Eurotiales	Eurotiales unassigned family	Eurotiales unassigned genus	Eurotiales unassigned species	10	0	0.00152005	0
Eukaryota	Ascomycota	Eurotiomycetes	Eurotiomycetes unassigned order	Eurotiomycetes unassigned family	Eurotiomycetes unassigned genus	Eurotiomycetes unassigned species	9	14	0.00136804	0.00231782
Eukaryota	Ascomycota	Saccharomycetes	Saccharomycetales	Debaryomycetaceae	Candida	Candida tropicalis	0	10	0	0.00165559
Eukaryota	Ascomycota	Saccharomycetes	Saccharomycetales	Debaryomycetaceae	Candida	Candida unassigned species	0	1	0	0.000165559
Eukaryota	Ascomycota	Saccharomycetes	Saccharomycetales	Debaryomycetaceae	Debaryomycetaceae unassigned genus	Debaryomycetaceae unassigned species	16	0	0.00243208	0
Eukaryota	Ascomycota	Saccharomycetes	Saccharomycetales	Dipodascaceae	Yarrowia	Yarrowia lipolytica	12	0	0.00182406	0
Eukaryota	Ascomycota	Saccharomycetes	Saccharomycetales	Saccharomycetaceae	Saccharomycetaceae unassigned genus	Saccharomycetaceae unassigned species	30	0	0.00456014	0
Eukaryota	Ascomycota	Saccharomycetes	Saccharomycetales	Saccharomycetales unassigned family	Saccharomycetales unassigned genus	Saccharomycetales unassigned species	28	17	0.00425613	0.00281449
Eukaryota	Ascomycota	Schizosaccharomycetes	Schizosaccharomycetales	Schizosaccharomycetaceae	Schizosaccharomyces	Schizosaccharomyces japonicus	10	0	0.00152005	0
Eukaryota	Ascomycota	Schizosaccharomycetes	Schizosaccharomycetales	Schizosaccharomycetaceae	Schizosaccharomyces	Schizosaccharomyces unassigned species	4	0	0.000608019	0
Eukaryota	Ascomycota	Sordariomycetes	Hypocreales	Hypocreales unassigned family	Hypocreales unassigned genus	Hypocreales unassigned species	10	0	0.00152005	0
Eukaryota	Ascomycota	Sordariomycetes	Sordariomycetes unassigned order	Sordariomycetes unassigned family	Sordariomycetes unassigned genus	Sordariomycetes unassigned species	12	13	0.00182406	0.00215226
Eukaryota	Bacillariophyta	Bacillariophyceae	Naviculales	Phaeodactylaceae	Phaeodactylum	Phaeodactylum tricornutum	83	46	0.0126164	0.00761569
Eukaryota	Bacillariophyta	Bacillariophyta unassigned class	Bacillariophyta unassigned order	Bacillariophyta unassigned family	Bacillariophyta unassigned genus	Bacillariophyta unassigned species	100	49	0.0152005	0.00811237
Eukaryota	Bacillariophyta	Coscinodiscophyceae	Thalassiosirales	Thalassiosiraceae	Thalassiosira	Thalassiosira pseudonana	868	301	0.13194	0.0498331
Eukaryota	Basidiomycota	Agaricomycetes	Agaricales	Agaricales unassigned family	Agaricales unassigned genus	Agaricales unassigned species	16	0	0.00243208	0
Eukaryota	Basidiomycota	Agaricomycetes	Agaricomycetes unassigned order	Agaricomycetes unassigned family	Agaricomycetes unassigned genus	Agaricomycetes unassigned species	2	0	0.00030401	0
Eukaryota	Basidiomycota	Agaricomycetes	Polyporales	Phanerochaetaceae	Phanerochaete	Phanerochaete chrysosporium	10	0	0.00152005	0
Eukaryota	Basidiomycota	Basidiomycota unassigned class	Basidiomycota unassigned order	Basidiomycota unassigned family	Basidiomycota unassigned genus	Basidiomycota unassigned species	25	31	0.00380012	0.00513231
Eukaryota	Basidiomycota	Exobasidiomycetes	Malasseziales	Malasseziaceae	Malassezia	Malassezia globosa	13	0	0.00197606	0
Eukaryota	Chlorophyta	Chlorophyceae	Chlamydomonadales	Chlamydomonadaceae	Chlamydomonas	Chlamydomonas reinhardtii	15	42	0.00228007	0.00695346
Eukaryota	Chlorophyta	Chlorophyceae	Chlamydomonadales	Chlamydomonadales unassigned family	Chlamydomonadales unassigned genus	Chlamydomonadales unassigned species	11	6	0.00167205	0.000993351
Eukaryota	Chlorophyta	Chlorophyta unassigned class	Chlorophyta unassigned order	Chlorophyta unassigned family	Chlorophyta unassigned genus	Chlorophyta unassigned species	4	45	0.000608019	0.00745013
Eukaryota	Chlorophyta	Mamiellophyceae	Mamiellales	Bathycoccaceae	Ostreococcus	Ostreococcus unassigned species	15	0	0.00228007	0
Eukaryota	Chlorophyta	Mamiellophyceae	Mamiellales	Mamiellaceae	Micromonas	Micromonas unassigned species	11	0	0.00167205	0
Eukaryota	Chlorophyta	Mamiellophyceae	Mamiellales	Mamiellales unassigned family	Mamiellales unassigned genus	Mamiellales unassigned species	7	0	0.00106403	0
Eukaryota	Chlorophyta	Trebouxiophyceae	Chlorellales	Chlorellaceae	Chlorella	Chlorella variabilis	0	12	0	0.0019867
Eukaryota	Chlorophyta	Trebouxiophyceae	Trebouxiophyceae unassigned order	Trebouxiophyceae unassigned family	Trebouxiophyceae unassigned genus	Trebouxiophyceae unassigned species	6	1	0.000912029	0.000165559
Eukaryota	Chlorophyta	Trebouxiophyceae	Trebouxiophyceae unclassified order1	Coccomyxaceae	Coccomyxa	Coccomyxa subellipsoidea	38	36	0.00577618	0.00596011
Eukaryota	Chordata	Actinopteri	Actinopteri unassigned order	Actinopteri unassigned family	Actinopteri unassigned genus	Actinopteri unassigned species	22	25	0.00334411	0.00413896
Eukaryota	Chordata	Ascidiacea	Enterogona	Cionidae	Ciona	Ciona unassigned species	14	12	0.00212807	0.0019867
Eukaryota	Chordata	Chordata unassigned class	Chordata unassigned order	Chordata unassigned family	Chordata unassigned genus	Chordata unassigned species	56	106	0.00851227	0.0175492
Eukaryota	Chordata	Chordata unclassified class1	Branchiostomidae	Branchiostoma	Branchiostoma floridae	Branchiostoma floridae unassigned species	0	18	0	0.00298005
Eukaryota	Chordata	Chordata unclassified class2	Chordata unclassified class2 unassigned order	Chordata unclassified class2 unassigned family	Chordata unclassified class2 unassigned genus	Chordata unclassified class2 unassigned species	2	1	0.00030401	0.000165559
Eukaryota	Chordata	Chordata unclassified class2	Coelacanthiformes	Coelacanthidae	Latimeria	Latimeria chalumnae	0	10	0	0.00165559
Eukaryota	Chordata	Mammalia	Mammalia unassigned order	Mammalia unassigned family	Mammalia unassigned genus	Mammalia unassigned species	31	20	0.00471215	0.00331117
Eukaryota	Chordata	Mammalia	Mammalia unclassified order1	Bovidae	Pantholops	Pantholops hodgsonii	267	121	0.0405853	0.0200326
Eukaryota	Chordata	Mammalia	Primates	Hominidae	Pan	Pan troglodytes	0	10	0	0.00165559
Eukaryota	Chordata	Mammalia	Primates	Hylobatidae	Nomascus	Nomascus leucogenys	46	24	0.00699222	0.0039734
Eukaryota	Chordata	Mammalia	Primates	Primates unassigned family	Primates unassigned genus	Primates unassigned species	14	1	0.00212807	0.000165559
Eukaryota	Cnidaria	Anthozoa	Actiniaria	Edwardsiidae	Nematostella	Nematostella vectensis	48	66	0.00729623	0.0109269
Eukaryota	Cnidaria	Cnidaria unassigned class	Cnidaria unassigned order	Cnidaria unassigned family	Cnidaria unassigned genus	Cnidaria unassigned species	0	8	0	0.00132447
Eukaryota	Cnidaria	Hydrozoa	Hydroida	Hydridae	Hydra	Hydra vulgaris	15	0	0.00228007	0
Eukaryota	Echinodermata	Echinoidea	Echinoida	Strongylocentrotidae	Strongylocentrotus	Strongylocentrotus purpuratus	0	24	0	0.0039734
Eukaryota	Eukaryota unassigned phylum	Eukaryota unassigned class	Eukaryota unassigned order	Eukaryota unassigned family	Eukaryota unassigned genus	Eukaryota unassigned species	5729	3251	0.870835	0.538231
Eukaryota	Eukaryota unclassified phylum1	Ichthyosporea	Ichthyosporea unclassified order1	Ichthyosporea unclassified family1	Capsaspora	Capsaspora owczarzaki	38	0	0.00577618	0
Eukaryota	Eukaryota unclassified phylum2	Oligohymenophorea	Hymenostomatida	Hymenostomatida unassigned family	Hymenostomatida unassigned genus	Hymenostomatida unassigned species	51	20	0.00775224	0.00331117
Eukaryota	Eukaryota unclassified phylum2	Oligohymenophorea	Hymenostomatida	Ophryoglenina	Ichthyophthirius	Ichthyophthirius multifiliis	86	12	0.0130724	0.0019867
Eukaryota	Eukaryota unclassified phylum2	Oligohymenophorea	Hymenostomatida	Tetrahymenidae	Tetrahymena	Tetrahymena thermophila	132	74	0.0200646	0.0122513
Eukaryota	Eukaryota unclassified phylum2	Oligohymenophorea	Oligohymenophorea unassigned order	Oligohymenophorea unassigned family	Oligohymenophorea unassigned genus	Oligohymenophorea unassigned species	150	18	0.0228007	0.00298005
Eukaryota	Eukaryota unclassified phylum2	Oligohymenophorea	Peniculida	Parameciidae	Paramecium	Paramecium tetraurelia	105	22	0.0159605	0.00364229
Eukaryota	Eukaryota unclassified phylum3	Eukaryota unclassified class1	Choanoflagellida	Choanoflagellida unassigned family	Choanoflagellida unassigned genus	Choanoflagellida unassigned species	11	2	0.00167205	0.000331117
Eukaryota	Eukaryota unclassified phylum3	Eukaryota unclassified class1	Choanoflagellida	Salpingoecidae	Salpingoeca	Salpingoeca rosetta	14	46	0.00212807	0.00761569
Eukaryota	Eukaryota unclassified phylum4	Eukaryota unclassified class2	Eukaryota unclassified class2 unassigned order	Eukaryota unclassified class2 unassigned family	Eukaryota unclassified class2 unassigned genus	Eukaryota unclassified class2 unassigned species	9	13	0.00136804	0.00215226
Eukaryota	Eukaryota unclassified phylum4	Eukaryota unclassified class2	Longamoebia	Eukaryota unclassified family1	Acanthamoeba	Acanthamoeba castellanii	28	0	0.00425613	0
Eukaryota	Eukaryota unclassified phylum5	Eukaryota unclassified class3	Dictyosteliida	Eukaryota unclassified family2	Dictyostelium	Dictyostelium fasciculatum	17	0	0.00258408	0
Eukaryota	Eukaryota unclassified phylum5	Eukaryota unclassified class3	Dictyosteliida	Eukaryota unclassified family2	Dictyostelium	Dictyostelium unassigned species	40	0	0.00608019	0
Eukaryota	Eukaryota unclassified phylum6	Cryptophyta	Pyrenomonadales	Geminigeraceae	Guillardia	Guillardia theta	11	0	0.00167205	0
Eukaryota	Eukaryota unclassified phylum7	Eukaryota unclassified class4	Perkinsida	Perkinsidae	Perkinsus	Perkinsus marinus	37	0	0.00562418	0
Eukaryota	Eukaryota unclassified phylum7	Eukaryota unclassified phylum7 unassigned class	Eukaryota unclassified phylum7 unassigned order	Eukaryota unclassified phylum7 unassigned family	Eukaryota unclassified phylum7 unassigned genus	Eukaryota unclassified phylum7 unassigned species	273	468	0.0414973	0.0774814
Eukaryota	Eukaryota unclassified phylum8	Eukaryota unclassified class5	Kinetoplastida	Trypanosomatidae	Leishmania	Leishmania unassigned species	11	0	0.00167205	0
Eukaryota	Eukaryota unclassified phylum8	Eukaryota unclassified class5	Kinetoplastida	Trypanosomatidae	Trypanosoma	Trypanosoma unassigned species	15	0	0.00228007	0
Eukaryota	Eukaryota unclassified phylum8	Eukaryota unclassified class5	Kinetoplastida	Trypanosomatidae	Trypanosomatidae unassigned genus	Trypanosomatidae unassigned species	21	0	0.0031921	0
Eukaryota	Eukaryota unclassified phylum9	Eukaryota unclassified class6	Isochrysidales	Noelaerhabdaceae	Emiliania	Emiliania huxleyi	16	0	0.00243208	0
Eukaryota	Mollusca	Gastropoda	Gastropoda unclassified order1	Aplysiidae	Aplysia	Aplysia californica	0	224	0	0.0370851
Eukaryota	Nematoda	Chromadorea	Chromadorea unassigned order	Chromadorea unassigned family	Chromadorea unassigned genus	Chromadorea unassigned species	13	13	0.00197606	0.00215226
Eukaryota	Nematoda	Chromadorea	Diplogasterida	Neodiplogasteridae	Pristionchus	Pristionchus pacificus	10	0	0.00152005	0
Eukaryota	Nematoda	Nematoda unassigned class	Nematoda unassigned order	Nematoda unassigned family	Nematoda unassigned genus	Nematoda unassigned species	8	7	0.00121604	0.00115891
Eukaryota	Oomycetes	Oomycetes unassigned class	Oomycetes unassigned order	Oomycetes unassigned family	Oomycetes unassigned genus	Oomycetes unassigned species	43	12	0.00653621	0.0019867
Eukaryota	Oomycetes	Oomycetes unclassified class1	Peronosporales	Peronosporales unassigned family	Peronosporales unassigned genus	Peronosporales unassigned species	26	0	0.00395212	0
Eukaryota	Oomycetes	Oomycetes unclassified class1	Peronosporales	Peronosporales unclassified family1	Phytophthora	Phytophthora unassigned species	17	0	0.00258408	0
Eukaryota	Placozoa	Placozoa unclassified class1	Placozoa unclassified order1	Placozoa unclassified family1	Trichoplax	Trichoplax adhaerens	26	27	0.00395212	0.00447008
Eukaryota	Porifera	Demospongiae	Haplosclerida	Niphatidae	Amphimedon	Amphimedon queenslandica	17	163	0.00258408	0.026986
Eukaryota	Rhodophyta	Bangiophyceae	Cyanidiales	Cyanidiaceae	Cyanidioschyzon	Cyanidioschyzon merolae	10	28	0.00152005	0.00463564
Eukaryota	Rhodophyta	Bangiophyceae	Cyanidiales	Cyanidiaceae	Galdieria	Galdieria sulphuraria	10	11	0.00152005	0.00182114
Eukaryota	Rhodophyta	Florideophyceae	Gigartinales	Gigartinaceae	Chondrus	Chondrus crispus	74	12	0.0112484	0.0019867
Eukaryota	Rhodophyta	Rhodophyta unassigned class	Rhodophyta unassigned order	Rhodophyta unassigned family	Rhodophyta unassigned genus	Rhodophyta unassigned species	0	1	0	0.000165559
Eukaryota	Streptophyta	Bryopsida	Funariales	Funariaceae	Physcomitrella	Physcomitrella patens	16	19	0.00243208	0.00314561
Eukaryota	Streptophyta	Liliopsida	Liliopsida unassigned order	Liliopsida unassigned family	Liliopsida unassigned genus	Liliopsida unassigned species	3	0	0.000456014	0
Eukaryota	Streptophyta	Liliopsida	Poales	Poaceae	Poaceae unassigned genus	Poaceae unassigned species	35	8	0.00532017	0.00132447
Eukaryota	Streptophyta	Liliopsida	Poales	Poaceae	Zea	Zea mays	0	62	0	0.0102646
Eukaryota	Streptophyta	Streptophyta unassigned class	Streptophyta unassigned order	Streptophyta unassigned family	Streptophyta unassigned genus	Streptophyta unassigned species	59	59	0.00896828	0.00976795
Eukaryota	Streptophyta	Streptophyta unclassified class1	Streptophyta unclassified class1 unassigned order	Streptophyta unclassified class1 unassigned family	Streptophyta unclassified class1 unassigned genus	Streptophyta unclassified class1 unassigned species	15	0	0.00228007	0
Eukaryota	Streptophyta	Streptophyta unclassified class2	Brassicales	Brassicaceae	Arabidopsis	Arabidopsis unassigned species	13	0	0.00197606	0
Eukaryota	Streptophyta	Streptophyta unclassified class2	Brassicales	Brassicaceae	Brassicaceae unassigned genus	Brassicaceae unassigned species	27	0	0.00410413	0
Eukaryota	Streptophyta	Streptophyta unclassified class2	Brassicales	Brassicaceae	Eutrema	Eutrema salsugineum	12	0	0.00182406	0
Eukaryota	Streptophyta	Streptophyta unclassified class2	Streptophyta unclassified class2 unassigned order	Streptophyta unclassified class2 unassigned family	Streptophyta unclassified class2 unassigned genus	Streptophyta unclassified class2 unassigned species	10	0	0.00152005	0
Eukaryota	Streptophyta	Streptophyta unclassified class3	Selaginellales	Selaginellaceae	Selaginella	Selaginella moellendorffii	10	0	0.00152005	0
Unassigned cellular organisms	Unassigned phylum	Unassigned class	Unassigned order	Unassigned family	Unassigned genus	unassigned species	77977	82296	11.8529	13.6248
