# Supplementary material for: Unraveling the microbial processes of black band disease in corals through integrated genomics
Source: Sci Rep. 2017 Jan 17;7:40455. doi: 10.1038/srep40455 (PMC5240343; doi:10.1038/srep40455)
Supplement: Supplementary Data 2 [file srep40455-s3.xls]

## Sheet: data
Supplementary Data 2 Taxonomically annotated squences in the metatranscriptomes of microbial lesions associated with cyanobacterial patches (CP) and black band disease (BBD) based on the BLAST search against the Universally Conserved Proteins database.
Domain	Phylum	Class	Order	Family	Genus	Species	CP	BBD	CP: rel. freq. (%)	BBD: rel. freq. (%)
Archaea	Archaea unassigned phylum	Archaea unassigned class	Archaea unassigned order	Archaea unassigned family	Archaea unassigned genus	Archaea unassigned species	79	312	0.0534365	0.108691
Archaea	Euryarchaeota	Euryarchaeota unassigned class	Euryarchaeota unassigned order	Euryarchaeota unassigned family	Euryarchaeota unassigned genus	Euryarchaeota unassigned species	8	10	0.00541129	0.00348369
Archaea	Euryarchaeota	Methanobacteria	Methanobacteriales	Methanobacteriaceae	Methanobacterium	Methanobacterium sp. Maddingley MBC34	0	29	0	0.0101027
Archaea	Euryarchaeota	Methanomicrobia	Methanomicrobia unassigned order	Methanomicrobia unassigned family	Methanomicrobia unassigned genus	Methanomicrobia unassigned species	0	0	0	0
Archaea	Euryarchaeota	Methanomicrobia	Methanomicrobiales	Methanocorpusculaceae	Methanocorpusculum	Methanocorpusculum labreanum	142	254	0.0960504	0.0884857
Archaea	Euryarchaeota	Methanomicrobia	Methanomicrobiales	Methanomicrobiales unassigned family	Methanomicrobiales unassigned genus	Methanomicrobiales unassigned species	7	5	0.00473488	0.00174184
Bacteria	Actinobacteria <phylum>	Actinobacteria	Actinobacteria unassigned order	Actinobacteria unassigned family	Actinobacteria unassigned genus	Actinobacteria unassigned species	7	5	0.00473488	0.00174184
Bacteria	Actinobacteria <phylum>	Actinobacteria	Actinomycetales	Actinomycetales unassigned family	Actinomycetales unassigned genus	Actinomycetales unassigned species	28	48	0.0189395	0.0167217
Bacteria	Actinobacteria <phylum>	Actinobacteria	Actinomycetales	Pseudonocardiaceae	Saccharomonospora	Saccharomonospora glauca	21	0	0.0142046	0
Bacteria	Actinobacteria <phylum>	Actinobacteria	Actinomycetales	Pseudonocardiaceae	Saccharomonospora	Saccharomonospora unassigned species	1	0	0.000676412	0
Bacteria	Actinobacteria <phylum>	Actinobacteria	Actinomycetales	Streptomycetaceae	Streptomyces	Streptomyces rimosus	56	58	0.037879	0.0202054
Bacteria	Actinobacteria <phylum>	Actinobacteria	Actinomycetales	Streptomycetaceae	Streptomyces	Streptomyces unassigned species	48	0	0.0324678	0
Bacteria	Aquificae <phylum>	Aquificae	Aquificales	Aquificales unassigned family	Aquificales unassigned genus	Aquificales unassigned species	0	0	0	0
Bacteria	Bacteria unassigned phylum	Bacteria unassigned class	Bacteria unassigned order	Bacteria unassigned family	Bacteria unassigned genus	Bacteria unassigned species	13771	20545	9.31486	7.15724
Bacteria	Bacterial unclassified phylum1	Bacterial unclassified class1	Haloplasmatales	Haloplasmataceae	Haloplasma	Haloplasma contractile	0	0	0	0
Bacteria	Bacteroidetes	Bacteroidetes unassigned class	Bacteroidetes unassigned order	Bacteroidetes unassigned family	Bacteroidetes unassigned genus	Bacteroidetes unassigned species	13478	2584	9.11667	0.900185
Bacteria	Bacteroidetes	Bacteroidia	Bacteroidales	Bacteroidaceae	Bacteroides	Bacteroides unassigned species	20	0	0.0135282	0
Bacteria	Bacteroidetes	Bacteroidia	Bacteroidales	Bacteroidales unassigned family	Bacteroidales unassigned genus	Bacteroidales unassigned species	181	226	0.12243	0.0787314
Bacteria	Bacteroidetes	Bacteroidia	Bacteroidales	Marinilabiliaceae	Anaerophaga	Anaerophaga unassigned species	0	0	0	0
Bacteria	Bacteroidetes	Bacteroidia	Bacteroidales	Marinilabiliaceae	Marinilabilia	Marinilabilia salmonicolor	0	0	0	0
Bacteria	Bacteroidetes	Bacteroidia	Bacteroidales	Marinilabiliaceae	Marinilabiliaceae unassigned genus	Marinilabiliaceae unassigned species	14	143	0.00946976	0.0498168
Bacteria	Bacteroidetes	Bacteroidia	Bacteroidales	Porphyromonadaceae	Odoribacter	Odoribacter splanchnicus	0	0	0	0
Bacteria	Bacteroidetes	Bacteroidia	Bacteroidales	Porphyromonadaceae	Odoribacter	Odoribacter unassigned species	0	15	0	0.00522553
Bacteria	Bacteroidetes	Bacteroidia	Bacteroidales	Porphyromonadaceae	Parabacteroides	Parabacteroides unassigned species	0	0	0	0
Bacteria	Bacteroidetes	Bacteroidia	Bacteroidales	Porphyromonadaceae	Porphyromonadaceae unassigned genus	Porphyromonadaceae unassigned species	14	2	0.00946976	0.000696738
Bacteria	Bacteroidetes	Bacteroidia	Bacteroidales	Porphyromonadaceae	Porphyromonas	Porphyromonas unassigned species	0	0	0	0
Bacteria	Bacteroidetes	Bacteroidia	Bacteroidales	Prevotellaceae	Prevotella	Prevotella bergensis	0	0	0	0
Bacteria	Bacteroidetes	Bacteroidia	Bacteroidales	Prevotellaceae	Prevotella	Prevotella unassigned species	10	0	0.00676412	0
Bacteria	Bacteroidetes	Bacteroidia	Bacteroidales	Prevotellaceae	Prevotellaceae unassigned genus	Prevotellaceae unassigned species	0	0	0	0
Bacteria	Bacteroidetes	Bacteroidia	Bacteroidales	Rikenellaceae	Alistipes	Alistipes unassigned species	0	0	0	0
Bacteria	Bacteroidetes	Cytophagia	Cytophagales	Cyclobacteriaceae	Algoriphagus	Algoriphagus machipongonensis	0	0	0	0
Bacteria	Bacteroidetes	Cytophagia	Cytophagales	Cyclobacteriaceae	Belliella	Belliella baltica	0	0	0	0
Bacteria	Bacteroidetes	Cytophagia	Cytophagales	Cyclobacteriaceae	Cyclobacteriaceae unassigned genus	Cyclobacteriaceae unassigned species	53	20	0.0358498	0.00696738
Bacteria	Bacteroidetes	Cytophagia	Cytophagales	Cyclobacteriaceae	Echinicola	Echinicola vietnamensis	33	0	0.0223216	0
Bacteria	Bacteroidetes	Cytophagia	Cytophagales	Cytophagaceae	Cytophaga	Cytophaga hutchinsonii	0	0	0	0
Bacteria	Bacteroidetes	Cytophagia	Cytophagales	Cytophagaceae	Cytophagaceae unassigned genus	Cytophagaceae unassigned species	293	87	0.198189	0.0303081
Bacteria	Bacteroidetes	Cytophagia	Cytophagales	Cytophagaceae	Dyadobacter	Dyadobacter fermentans	0	0	0	0
Bacteria	Bacteroidetes	Cytophagia	Cytophagales	Cytophagaceae	Emticicia	Emticicia oligotrophica	0	0	0	0
Bacteria	Bacteroidetes	Cytophagia	Cytophagales	Cytophagaceae	Flexibacter	Flexibacter litoralis	17	28	0.011499	0.00975433
Bacteria	Bacteroidetes	Cytophagia	Cytophagales	Cytophagaceae	Microscilla	Microscilla marina	153	31	0.103491	0.0107994
Bacteria	Bacteroidetes	Cytophagia	Cytophagales	Cytophagaceae	Runella	Runella slithyformis	33	0	0.0223216	0
Bacteria	Bacteroidetes	Cytophagia	Cytophagales	Cytophagaceae	Spirosoma	Spirosoma linguale	34	0	0.022998	0
Bacteria	Bacteroidetes	Cytophagia	Cytophagales	Cytophagales unassigned family	Cytophagales unassigned genus	Cytophagales unassigned species	2279	239	1.54154	0.0832602
Bacteria	Bacteroidetes	Cytophagia	Cytophagales	Flammeovirgaceae	Flammeovirgaceae unassigned genus	Flammeovirgaceae unassigned species	57	3	0.0385555	0.00104511
Bacteria	Bacteroidetes	Cytophagia	Cytophagales	Flammeovirgaceae	Fulvivirga	Fulvivirga imtechensis	81	10	0.0547893	0.00348369
Bacteria	Bacteroidetes	Cytophagia	Cytophagales	Flammeovirgaceae	Marivirga	Marivirga tractuosa	28	0	0.0189395	0
Bacteria	Bacteroidetes	Flavobacteriia	Flavobacteriales	Cryomorphaceae	Cryomorphaceae unassigned genus	Cryomorphaceae unassigned species	7	0	0.00473488	0
Bacteria	Bacteroidetes	Flavobacteriia	Flavobacteriales	Cryomorphaceae	Fluviicola	Fluviicola taffensis	27	0	0.0182631	0
Bacteria	Bacteroidetes	Flavobacteriia	Flavobacteriales	Cryomorphaceae	Owenweeksia	Owenweeksia hongkongensis	10	0	0.00676412	0
Bacteria	Bacteroidetes	Flavobacteriia	Flavobacteriales	Flavobacteriaceae	Capnocytophaga	Capnocytophaga unassigned species	0	0	0	0
Bacteria	Bacteroidetes	Flavobacteriia	Flavobacteriales	Flavobacteriaceae	Croceibacter	Croceibacter atlanticus	0	0	0	0
Bacteria	Bacteroidetes	Flavobacteriia	Flavobacteriales	Flavobacteriaceae	Flavobacteriaceae unassigned genus	Flavobacteriaceae unassigned species	223	124	0.15084	0.0431977
Bacteria	Bacteroidetes	Flavobacteriia	Flavobacteriales	Flavobacteriaceae	Flavobacterium	Flavobacterium unassigned species	35	40	0.0236744	0.0139348
Bacteria	Bacteroidetes	Flavobacteriia	Flavobacteriales	Flavobacteriaceae	Kordia	Kordia algicida	0	0	0	0
Bacteria	Bacteroidetes	Flavobacteriia	Flavobacteriales	Flavobacteriaceae	Leeuwenhoekiella	Leeuwenhoekiella blandensis	0	0	0	0
Bacteria	Bacteroidetes	Flavobacteriia	Flavobacteriales	Flavobacteriaceae	Maribacter	Maribacter sp. HTCC2170	24	0	0.0162339	0
Bacteria	Bacteroidetes	Flavobacteriia	Flavobacteriales	Flavobacteriaceae	Polaribacter	Polaribacter sp. MED152	0	0	0	0
Bacteria	Bacteroidetes	Flavobacteriia	Flavobacteriales	Flavobacteriaceae	Polaribacter	Polaribacter unassigned species	0	0	0	0
Bacteria	Bacteroidetes	Flavobacteriia	Flavobacteriales	Flavobacteriaceae	Zobellia	Zobellia galactanivorans	0	0	0	0
Bacteria	Bacteroidetes	Flavobacteriia	Flavobacteriales	Flavobacteriales unassigned family	Flavobacteriales unassigned genus	Flavobacteriales unassigned species	485	388	0.32806	0.135167
Bacteria	Bacteroidetes	Flavobacteriia	Flavobacteriales	Flavobacteriales unclassified family1	Flavobacteriales unclassified genus1	Flavobacteriales bacterium ALC-1	27	37	0.0182631	0.0128897
Bacteria	Bacteroidetes	Flavobacteriia	Flavobacteriales	Flavobacteriales unclassified family1	Flavobacteriales unclassified genus1	Flavobacteriales unclassified genus1 unassigned species	1	0	0.000676412	0
Bacteria	Bacteroidetes	Flavobacteriia	Flavobacteriia unassigned order	Flavobacteriia unassigned family	Flavobacteriia unassigned genus	Flavobacteriia unassigned species	598	365	0.404494	0.127155
Bacteria	Bacteroidetes	Sphingobacteriia	Sphingobacteriales	Chitinophagaceae	Chitinophaga	Chitinophaga pinensis	24	0	0.0162339	0
Bacteria	Bacteroidetes	Sphingobacteriia	Sphingobacteriales	Chitinophagaceae	Chitinophagaceae unassigned genus	Chitinophagaceae unassigned species	10	0	0.00676412	0
Bacteria	Bacteroidetes	Sphingobacteriia	Sphingobacteriales	Saprospiraceae	Haliscomenobacter	Haliscomenobacter hydrossis	41	0	0.0277329	0
Bacteria	Bacteroidetes	Sphingobacteriia	Sphingobacteriales	Saprospiraceae	Saprospira	Saprospira grandis	150	92	0.101462	0.0320499
Bacteria	Bacteroidetes	Sphingobacteriia	Sphingobacteriales	Saprospiraceae	Saprospiraceae unassigned genus	Saprospiraceae unassigned species	112	22	0.0757581	0.00766412
Bacteria	Bacteroidetes	Sphingobacteriia	Sphingobacteriales	Sphingobacteriaceae	Solitalea	Solitalea canadensis	0	0	0	0
Bacteria	Bacteroidetes	Sphingobacteriia	Sphingobacteriales	Sphingobacteriaceae	Sphingobacteriaceae unassigned genus	Sphingobacteriaceae unassigned species	49	22	0.0331442	0.00766412
Bacteria	Bacteroidetes	Sphingobacteriia	Sphingobacteriales	Sphingobacteriaceae	Sphingobacterium	Sphingobacterium spiritivorum	0	0	0	0
Bacteria	Bacteroidetes	Sphingobacteriia	Sphingobacteriales	Sphingobacteriaceae	Sphingobacterium	Sphingobacterium unassigned species	0	0	0	0
Bacteria	Bacteroidetes	Sphingobacteriia	Sphingobacteriales	Sphingobacteriales unassigned family	Sphingobacteriales unassigned genus	Sphingobacteriales unassigned species	40	15	0.0270565	0.00522553
Bacteria	Chlamydiae	Chlamydiia	Chlamydiales	Chlamydiaceae	Chlamydiaceae unassigned genus	Chlamydiaceae unassigned species	0	15	0	0.00522553
Bacteria	Chlamydiae	Chlamydiia	Chlamydiales	Chlamydiales unassigned family	Chlamydiales unassigned genus	Chlamydiales unassigned species	162	233	0.109579	0.08117
Bacteria	Chlamydiae	Chlamydiia	Chlamydiales	Simkaniaceae	Simkania	Simkania negevensis	149	186	0.100785	0.0647966
Bacteria	Chloroflexi <phylum>	Anaerolineae	Anaerolineales	Anaerolineaceae	Anaerolinea	Anaerolinea thermophila	63	0	0.0426139	0
Bacteria	Chloroflexi <phylum>	Caldilineae	Caldilineales	Caldilineaceae	Caldilinea	Caldilinea aerophila	0	0	0	0
Bacteria	Chloroflexi <phylum>	Chloroflexi <phylum> unassigned class	Chloroflexi <phylum> unassigned order	Chloroflexi <phylum> unassigned family	Chloroflexi <phylum> unassigned genus	Chloroflexi <phylum> unassigned species	57	11	0.0385555	0.00383206
Bacteria	Cyanobacteria	Cyanobacteria unassigned class	Cyanobacteria unassigned order	Cyanobacteria unassigned family	Cyanobacteria unassigned genus	Cyanobacteria unassigned species	38369	137061	25.9532	47.7478
Bacteria	Cyanobacteria	Cyanobacteria unclassified class1	Nostocales	Nostocaceae	Cylindrospermum	Cylindrospermum stagnale	0	29	0	0.0101027
Bacteria	Cyanobacteria	Cyanobacteria unclassified class1	Nostocales	Nostocaceae	Nostoc	Nostoc sp. PCC 7107	0	21	0	0.00731575
Bacteria	Cyanobacteria	Cyanobacteria unclassified class1	Nostocales	Nostocaceae	Nostoc	Nostoc sp. PCC 7524	13	11	0.00879335	0.00383206
Bacteria	Cyanobacteria	Cyanobacteria unclassified class1	Nostocales	Nostocaceae	Nostoc	Nostoc unassigned species	1	7	0.000676412	0.00243858
Bacteria	Cyanobacteria	Cyanobacteria unclassified class1	Nostocales	Nostocaceae	Nostocaceae unassigned genus	Nostocaceae unassigned species	12	31	0.00811694	0.0107994
Bacteria	Cyanobacteria	Cyanobacteria unclassified class1	Nostocales	Nostocaceae	Raphidiopsis	Raphidiopsis brookii	0	37	0	0.0128897
Bacteria	Cyanobacteria	Cyanobacteria unclassified class1	Nostocales	Nostocaceae	Trichormus	Trichormus azollae	0	23	0	0.00801249
Bacteria	Cyanobacteria	Cyanobacteria unclassified class1	Nostocales	Nostocales unassigned family	Nostocales unassigned genus	Nostocales unassigned species	18	29	0.0121754	0.0101027
Bacteria	Cyanobacteria	Cyanobacteria unclassified class2	Pleurocapsales	Pleurocapsales unassigned family	Pleurocapsales unassigned genus	Pleurocapsales unassigned species	0	13	0	0.0045288
Bacteria	Cyanobacteria	Cyanobacteria unclassified class2	Pleurocapsales	Pleurocapsales unclassified family1	Chroococcidiopsis	Chroococcidiopsis thermalis	0	36	0	0.0125413
Bacteria	Cyanobacteria	Cyanobacteria unclassified class2	Pleurocapsales	Pleurocapsales unclassified family2	Pleurocapsa	Pleurocapsa minor	0	52	0	0.0181152
Bacteria	Cyanobacteria	Cyanobacteria unclassified class2	Pleurocapsales	Pleurocapsales unclassified family3	Stanieria	Stanieria cyanosphaera	0	17	0	0.00592227
Bacteria	Cyanobacteria	Oscillatoriophycideae	Chroococcales	Chroococcales unassigned family	Chroococcales unassigned genus	Chroococcales unassigned species	38	206	0.0257036	0.071764
Bacteria	Cyanobacteria	Oscillatoriophycideae	Chroococcales	Chroococcales unclassified family1	Acaryochloris	Acaryochloris unassigned species	0	26	0	0.00905759
Bacteria	Cyanobacteria	Oscillatoriophycideae	Chroococcales	Chroococcales unclassified family2	Chamaesiphon	Chamaesiphon minutus	0	13	0	0.0045288
Bacteria	Cyanobacteria	Oscillatoriophycideae	Chroococcales	Chroococcales unclassified family3	Cyanobacterium	Cyanobacterium unassigned species	0	18	0	0.00627064
Bacteria	Cyanobacteria	Oscillatoriophycideae	Chroococcales	Chroococcales unclassified family4	Cyanothece	Cyanothece sp. PCC 7822	0	188	0	0.0654934
Bacteria	Cyanobacteria	Oscillatoriophycideae	Chroococcales	Chroococcales unclassified family4	Cyanothece	Cyanothece unassigned species	0	33	0	0.0114962
Bacteria	Cyanobacteria	Oscillatoriophycideae	Chroococcales	Chroococcales unclassified family5	Gloeocapsa	Gloeocapsa sp. PCC 73106	0	11	0	0.00383206
Bacteria	Cyanobacteria	Oscillatoriophycideae	Chroococcales	Chroococcales unclassified family5	Gloeocapsa	Gloeocapsa unassigned species	0	5	0	0.00174184
Bacteria	Cyanobacteria	Oscillatoriophycideae	Chroococcales	Chroococcales unclassified family6	Synechococcus	Synechococcus sp. PCC 6312	0	48	0	0.0167217
Bacteria	Cyanobacteria	Oscillatoriophycideae	Chroococcales	Chroococcales unclassified family6	Synechococcus	Synechococcus sp. PCC 7002	0	17	0	0.00592227
Bacteria	Cyanobacteria	Oscillatoriophycideae	Chroococcales	Chroococcales unclassified family6	Synechococcus	Synechococcus unassigned species	0	24	0	0.00836085
Bacteria	Cyanobacteria	Oscillatoriophycideae	Chroococcales	Chroococcales unclassified family7	Synechocystis	Synechocystis sp. PCC 7509	0	18	0	0.00627064
Bacteria	Cyanobacteria	Oscillatoriophycideae	Chroococcales	Chroococcales unclassified family7	Synechocystis	Synechocystis unassigned species	0	8	0	0.00278695
Bacteria	Cyanobacteria	Oscillatoriophycideae	Chroococcales	Chroococcales unclassified family8	Thermosynechococcus	Thermosynechococcus elongatus	0	17	0	0.00592227
Bacteria	Cyanobacteria	Oscillatoriophycideae	Chroococcales	Halothece cluster	Halothece	Halothece sp. PCC 7418	0	13	0	0.0045288
Bacteria	Cyanobacteria	Oscillatoriophycideae	Oscillatoriales	Oscillatoriales unassigned family	Oscillatoriales unassigned genus	Oscillatoriales unassigned species	7926	1946	5.36124	0.677926
Bacteria	Cyanobacteria	Oscillatoriophycideae	Oscillatoriales	Oscillatoriales unclassified family1	Arthrospira	Arthrospira platensis	0	21	0	0.00731575
Bacteria	Cyanobacteria	Oscillatoriophycideae	Oscillatoriales	Oscillatoriales unclassified family1	Arthrospira	Arthrospira unassigned species	0	9	0	0.00313532
Bacteria	Cyanobacteria	Oscillatoriophycideae	Oscillatoriales	Oscillatoriales unclassified family10	Pseudanabaena	Pseudanabaena sp. PCC 7367	0	37	0	0.0128897
Bacteria	Cyanobacteria	Oscillatoriophycideae	Oscillatoriales	Oscillatoriales unclassified family10	Pseudanabaena	Pseudanabaena unassigned species	0	5	0	0.00174184
Bacteria	Cyanobacteria	Oscillatoriophycideae	Oscillatoriales	Oscillatoriales unclassified family11	Trichodesmium	Trichodesmium erythraeum	8797	409	5.95039	0.142483
Bacteria	Cyanobacteria	Oscillatoriophycideae	Oscillatoriales	Oscillatoriales unclassified family12	Oscillatoriales unclassified genus1	Oscillatoriales cyanobacterium JSC-12	0	22	0	0.00766412
Bacteria	Cyanobacteria	Oscillatoriophycideae	Oscillatoriales	Oscillatoriales unclassified family2	Coleofasciculus	Coleofasciculus chthonoplastes	0	49	0	0.0170701
Bacteria	Cyanobacteria	Oscillatoriophycideae	Oscillatoriales	Oscillatoriales unclassified family3	Crinalium	Crinalium epipsammum	0	109	0	0.0379722
Bacteria	Cyanobacteria	Oscillatoriophycideae	Oscillatoriales	Oscillatoriales unclassified family4	Geitlerinema	Geitlerinema sp. PCC 7407	0	38	0	0.013238
Bacteria	Cyanobacteria	Oscillatoriophycideae	Oscillatoriales	Oscillatoriales unclassified family5	Leptolyngbya	Leptolyngbya sp. PCC 6406	0	0	0	0
Bacteria	Cyanobacteria	Oscillatoriophycideae	Oscillatoriales	Oscillatoriales unclassified family5	Leptolyngbya	Leptolyngbya unassigned species	0	23	0	0.00801249
Bacteria	Cyanobacteria	Oscillatoriophycideae	Oscillatoriales	Oscillatoriales unclassified family6	Lyngbya	Lyngbya sp. PCC 8106	53	32	0.0358498	0.0111478
Bacteria	Cyanobacteria	Oscillatoriophycideae	Oscillatoriales	Oscillatoriales unclassified family7	Microcoleus	Microcoleus sp. PCC 7113	0	24	0	0.00836085
Bacteria	Cyanobacteria	Oscillatoriophycideae	Oscillatoriales	Oscillatoriales unclassified family8	Moorea	Moorea producens	0	67	0	0.0233407
Bacteria	Cyanobacteria	Oscillatoriophycideae	Oscillatoriales	Oscillatoriales unclassified family9	Oscillatoria	Oscillatoria acuminata	0	30	0	0.0104511
Bacteria	Cyanobacteria	Oscillatoriophycideae	Oscillatoriales	Oscillatoriales unclassified family9	Oscillatoria	Oscillatoria sp. PCC 6506	32	103	0.0216452	0.035882
Bacteria	Cyanobacteria	Oscillatoriophycideae	Oscillatoriales	Oscillatoriales unclassified family9	Oscillatoria	Oscillatoria unassigned species	7	4	0.00473488	0.00139348
Bacteria	Cyanobacteria	Oscillatoriophycideae	Oscillatoriophycideae unassigned order	Oscillatoriophycideae unassigned family	Oscillatoriophycideae unassigned genus	Oscillatoriophycideae unassigned species	3048	17316	2.0617	6.03236
Bacteria	Deinococcus-Thermus	Deinococci	Thermales	Thermaceae	Thermaceae unassigned genus	Thermaceae unassigned species	0	15	0	0.00522553
Bacteria	Firmicutes	Bacilli	Bacillales	Bacillaceae	Bacillaceae unassigned genus	Bacillaceae unassigned species	3	0	0.00202923	0
Bacteria	Firmicutes	Bacilli	Bacillales	Bacillaceae	Bacillus	Bacillus cereus	10	22	0.00676412	0.00766412
Bacteria	Firmicutes	Bacilli	Bacillales	Bacillaceae	Bacillus	Bacillus unassigned species	4	0	0.00270565	0
Bacteria	Firmicutes	Bacilli	Bacillales	Bacillaceae	Geobacillus	Geobacillus sp. WCH70	53	0	0.0358498	0
Bacteria	Firmicutes	Bacilli	Bacillales	Bacillaceae	Geobacillus	Geobacillus unassigned species	3	0	0.00202923	0
Bacteria	Firmicutes	Bacilli	Bacillales	Bacillales unassigned family	Bacillales unassigned genus	Bacillales unassigned species	0	7	0	0.00243858
Bacteria	Firmicutes	Bacilli	Bacillales	Paenibacillaceae	Paenibacillus	Paenibacillus unassigned species	0	0	0	0
Bacteria	Firmicutes	Bacilli	Bacilli unassigned order	Bacilli unassigned family	Bacilli unassigned genus	Bacilli unassigned species	31	2	0.0209688	0.000696738
Bacteria	Firmicutes	Bacilli	Lactobacillales	Lactobacillaceae	Lactobacillus	Lactobacillus vaginalis	0	15	0	0.00522553
Bacteria	Firmicutes	Bacilli	Lactobacillales	Lactobacillales unassigned family	Lactobacillales unassigned genus	Lactobacillales unassigned species	46	4	0.0311149	0.00139348
Bacteria	Firmicutes	Bacilli	Lactobacillales	Streptococcaceae	Streptococcus	Streptococcus unassigned species	0	0	0	0
Bacteria	Firmicutes	Clostridia	Clostridia unassigned order	Clostridia unassigned family	Clostridia unassigned genus	Clostridia unassigned species	11	156	0.00744053	0.0543456
Bacteria	Firmicutes	Clostridia	Clostridiales	Clostridiaceae	Alkaliphilus	Alkaliphilus unassigned species	0	0	0	0
Bacteria	Firmicutes	Clostridia	Clostridiales	Clostridiaceae	Clostridiaceae unassigned genus	Clostridiaceae unassigned species	3	9	0.00202923	0.00313532
Bacteria	Firmicutes	Clostridia	Clostridiales	Clostridiaceae	Clostridium	Clostridium unassigned species	15	46	0.0101462	0.016025
Bacteria	Firmicutes	Clostridia	Clostridiales	Clostridiales incertae sedis	Clostridiales incertae sedis unassigned genus	Clostridiales incertae sedis unassigned species	10	6	0.00676412	0.00209021
Bacteria	Firmicutes	Clostridia	Clostridiales	Clostridiales incertae sedis	Sulfobacillus	Sulfobacillus acidophilus	0	19	0	0.00661901
Bacteria	Firmicutes	Clostridia	Clostridiales	Clostridiales unassigned family	Clostridiales unassigned genus	Clostridiales unassigned species	11	156	0.00744053	0.0543456
Bacteria	Firmicutes	Clostridia	Clostridiales	Eubacteriaceae	Eubacteriaceae unassigned genus	Eubacteriaceae unassigned species	0	0	0	0
Bacteria	Firmicutes	Clostridia	Clostridiales	Eubacteriaceae	Eubacterium	Eubacterium unassigned species	10	0	0.00676412	0
Bacteria	Firmicutes	Clostridia	Clostridiales	Lachnospiraceae	Cellulosilyticum	Cellulosilyticum lentocellum	0	0	0	0
Bacteria	Firmicutes	Clostridia	Clostridiales	Lachnospiraceae	Lachnospiraceae unassigned genus	Lachnospiraceae unassigned species	0	35	0	0.0121929
Bacteria	Firmicutes	Clostridia	Clostridiales	Lachnospiraceae	Oribacterium	Oribacterium unassigned species	19	0	0.0128518	0
Bacteria	Firmicutes	Clostridia	Clostridiales	Lachnospiraceae	Roseburia	Roseburia hominis	0	0	0	0
Bacteria	Firmicutes	Clostridia	Clostridiales	Lachnospiraceae	Roseburia	Roseburia unassigned species	0	0	0	0
Bacteria	Firmicutes	Clostridia	Clostridiales	Peptostreptococcaceae	Peptostreptococcaceae unassigned genus	Peptostreptococcaceae unassigned species	0	0	0	0
Bacteria	Firmicutes	Clostridia	Thermoanaerobacterales	Thermoanaerobacterales unassigned family	Thermoanaerobacterales unassigned genus	Thermoanaerobacterales unassigned species	0	0	0	0
Bacteria	Firmicutes	Firmicutes unassigned class	Firmicutes unassigned order	Firmicutes unassigned family	Firmicutes unassigned genus	Firmicutes unassigned species	74	110	0.0500545	0.0383206
Bacteria	Firmicutes	Negativicutes	Selenomonadales	Selenomonadales unassigned family	Selenomonadales unassigned genus	Selenomonadales unassigned species	0	1	0	0.000348369
Bacteria	Firmicutes	Negativicutes	Selenomonadales	Veillonellaceae	Veillonellaceae unassigned genus	Veillonellaceae unassigned species	0	11	0	0.00383206
Bacteria	Fusobacteria	Fusobacteriia	Fusobacteriales	Fusobacteriaceae	Fusobacteriaceae unassigned genus	Fusobacteriaceae unassigned species	1	0	0.000676412	0
Bacteria	Fusobacteria	Fusobacteriia	Fusobacteriales	Fusobacteriaceae	Fusobacterium	Fusobacterium unassigned species	38	0	0.0257036	0
Bacteria	Fusobacteria	Fusobacteriia	Fusobacteriales	Fusobacteriales unassigned family	Fusobacteriales unassigned genus	Fusobacteriales unassigned species	2	0	0.00135282	0
Bacteria	Ignavibacteriae	Ignavibacteria	Ignavibacteriales	Ignavibacteriaceae	Ignavibacteriaceae unassigned genus	Ignavibacteriaceae unassigned species	0	0	0	0
Bacteria	Ignavibacteriae	Ignavibacteria	Ignavibacteriales	Ignavibacteriaceae	Ignavibacterium	Ignavibacterium album	0	0	0	0
Bacteria	Ignavibacteriae	Ignavibacteria	Ignavibacteriales	Melioribacteraceae	Melioribacter	Melioribacter roseus	0	0	0	0
Bacteria	Planctomycetes	Phycisphaerae	Phycisphaerales	Phycisphaeraceae	Phycisphaera	Phycisphaera mikurensis	0	14	0	0.00487717
Bacteria	Planctomycetes	Planctomycetes unassigned class	Planctomycetes unassigned order	Planctomycetes unassigned family	Planctomycetes unassigned genus	Planctomycetes unassigned species	6	3	0.00405847	0.00104511
Bacteria	Planctomycetes	Planctomycetia	Planctomycetales	Planctomycetaceae	Planctomycetaceae unassigned genus	Planctomycetaceae unassigned species	41	13	0.0277329	0.0045288
Bacteria	Proteobacteria	Alphaproteobacteria	Alphaproteobacteria unassigned order	Alphaproteobacteria unassigned family	Alphaproteobacteria unassigned genus	Alphaproteobacteria unassigned species	12122	4494	8.19946	1.56557
Bacteria	Proteobacteria	Alphaproteobacteria	Alphaproteobacteria unclassified order1	Alphaproteobacteria unclassified family1	Micavibrio	Micavibrio aeruginosavorus	55	15	0.0372026	0.00522553
Bacteria	Proteobacteria	Alphaproteobacteria	Alphaproteobacteria unclassified order2	Alphaproteobacteria unclassified family2	Alphaproteobacteria unclassified genus2	Alphaproteobacteria unclassified genus2 unassigned species	3	1	0.00202923	0.000348369
Bacteria	Proteobacteria	Alphaproteobacteria	Alphaproteobacteria unclassified order2	Alphaproteobacteria unclassified family2	Alphaproteobacteria unclassified genus2	Alphaproteobacterium BAL199	15	62	0.0101462	0.0215989
Bacteria	Proteobacteria	Alphaproteobacteria	Alphaproteobacteria unclassified order3	Alphaproteobacteria unclassified family3	Alphaproteobacteria unclassified family3 unassigned genus	Alphaproteobacteria unclassified family3 unassigned species	12	0	0.00811694	0
Bacteria	Proteobacteria	Alphaproteobacteria	Alphaproteobacteria unclassified order3	Alphaproteobacteria unclassified family3	Alphaproteobacteria unclassified genus3	SAR116 cluster alpha proteobacterium HIMB100	0	0	0	0
Bacteria	Proteobacteria	Alphaproteobacteria	Alphaproteobacteria unclassified order3	Alphaproteobacteria unclassified order3 unassigned family	Alphaproteobacteria unclassified order3 unassigned genus	Alphaproteobacteria unclassified order3 unassigned species	5	4	0.00338206	0.00139348
Bacteria	Proteobacteria	Alphaproteobacteria	Caulobacterales	Caulobacteraceae	Caulobacteraceae unassigned genus	Caulobacteraceae unassigned species	16	0	0.0108226	0
Bacteria	Proteobacteria	Alphaproteobacteria	Parvularculales	Parvularculaceae	Parvularcula	Parvularcula bermudensis	26	0	0.0175867	0
Bacteria	Proteobacteria	Alphaproteobacteria	Rhizobiales	Bradyrhizobiaceae	Bradyrhizobiaceae unassigned genus	Bradyrhizobiaceae unassigned species	17	0	0.011499	0
Bacteria	Proteobacteria	Alphaproteobacteria	Rhizobiales	Hyphomicrobiaceae	Hyphomicrobiaceae unassigned genus	Hyphomicrobiaceae unassigned species	17	0	0.011499	0
Bacteria	Proteobacteria	Alphaproteobacteria	Rhizobiales	Methylobacteriaceae	Methylobacteriaceae unassigned genus	Methylobacteriaceae unassigned species	0	0	0	0
Bacteria	Proteobacteria	Alphaproteobacteria	Rhizobiales	Phyllobacteriaceae	Phyllobacteriaceae unassigned genus	Phyllobacteriaceae unassigned species	0	0	0	0
Bacteria	Proteobacteria	Alphaproteobacteria	Rhizobiales	Rhizobiaceae	Rhizobiaceae unassigned genus	Rhizobiaceae unassigned species	0	0	0	0
Bacteria	Proteobacteria	Alphaproteobacteria	Rhizobiales	Rhizobiales unassigned family	Rhizobiales unassigned genus	Rhizobiales unassigned species	61	29	0.0412611	0.0101027
Bacteria	Proteobacteria	Alphaproteobacteria	Rhizobiales	Rhodobiaceae	Parvibaculum	Parvibaculum lavamentivorans	0	0	0	0
Bacteria	Proteobacteria	Alphaproteobacteria	Rhodobacterales	Hyphomonadaceae	Hirschia	Hirschia baltica	18	0	0.0121754	0
Bacteria	Proteobacteria	Alphaproteobacteria	Rhodobacterales	Hyphomonadaceae	Hyphomonadaceae unassigned genus	Hyphomonadaceae unassigned species	28	4	0.0189395	0.00139348
Bacteria	Proteobacteria	Alphaproteobacteria	Rhodobacterales	Hyphomonadaceae	Hyphomonas	Hyphomonas neptunium	55	12	0.0372026	0.00418043
Bacteria	Proteobacteria	Alphaproteobacteria	Rhodobacterales	Hyphomonadaceae	Oceanicaulis	Oceanicaulis sp. HTCC2633	0	0	0	0
Bacteria	Proteobacteria	Alphaproteobacteria	Rhodobacterales	Rhodobacteraceae	Citreicella	Citreicella unassigned species	0	0	0	0
Bacteria	Proteobacteria	Alphaproteobacteria	Rhodobacterales	Rhodobacteraceae	Dinoroseobacter	Dinoroseobacter shibae	0	0	0	0
Bacteria	Proteobacteria	Alphaproteobacteria	Rhodobacterales	Rhodobacteraceae	Jannaschia	Jannaschia sp. CCS1	20	0	0.0135282	0
Bacteria	Proteobacteria	Alphaproteobacteria	Rhodobacterales	Rhodobacteraceae	Labrenzia	Labrenzia unassigned species	15	0	0.0101462	0
Bacteria	Proteobacteria	Alphaproteobacteria	Rhodobacterales	Rhodobacteraceae	Maritimibacter	Maritimibacter alkaliphilus	0	0	0	0
Bacteria	Proteobacteria	Alphaproteobacteria	Rhodobacterales	Rhodobacteraceae	Oceanicola	Oceanicola batsensis	0	0	0	0
Bacteria	Proteobacteria	Alphaproteobacteria	Rhodobacterales	Rhodobacteraceae	Oceanicola	Oceanicola unassigned species	0	0	0	0
Bacteria	Proteobacteria	Alphaproteobacteria	Rhodobacterales	Rhodobacteraceae	Paracoccus	Paracoccus denitrificans	0	0	0	0
Bacteria	Proteobacteria	Alphaproteobacteria	Rhodobacterales	Rhodobacteraceae	Paracoccus	Paracoccus unassigned species	0	0	0	0
Bacteria	Proteobacteria	Alphaproteobacteria	Rhodobacterales	Rhodobacteraceae	Rhodobacteraceae unassigned genus	Rhodobacteraceae unassigned species	660	737	0.446432	0.256748
Bacteria	Proteobacteria	Alphaproteobacteria	Rhodobacterales	Rhodobacteraceae	Rhodobacteraceae unclassified genus1	Rhodobacteraceae bacterium HTCC2083	13	0	0.00879335	0
Bacteria	Proteobacteria	Alphaproteobacteria	Rhodobacterales	Rhodobacteraceae	Rhodobacteraceae unclassified genus1	Rhodobacteraceae unclassified genus1 unassigned species	4	0	0.00270565	0
Bacteria	Proteobacteria	Alphaproteobacteria	Rhodobacterales	Rhodobacteraceae	Roseobacter	Roseobacter sp. CCS2	0	0	0	0
Bacteria	Proteobacteria	Alphaproteobacteria	Rhodobacterales	Rhodobacteraceae	Roseobacter	Roseobacter unassigned species	11	13	0.00744053	0.0045288
Bacteria	Proteobacteria	Alphaproteobacteria	Rhodobacterales	Rhodobacteraceae	Ruegeria	Ruegeria lacuscaerulensis	0	0	0	0
Bacteria	Proteobacteria	Alphaproteobacteria	Rhodobacterales	Rhodobacteraceae	Ruegeria	Ruegeria pomeroyi	11	0	0.00744053	0
Bacteria	Proteobacteria	Alphaproteobacteria	Rhodobacterales	Rhodobacteraceae	Ruegeria	Ruegeria unassigned species	20	50	0.0135282	0.0174184
Bacteria	Proteobacteria	Alphaproteobacteria	Rhodobacterales	Rhodobacterales unassigned family	Rhodobacterales unassigned genus	Rhodobacterales unassigned species	2703	2363	1.82834	0.823196
Bacteria	Proteobacteria	Alphaproteobacteria	Rhodospirillales	Acetobacteraceae	Acetobacteraceae unassigned genus	Acetobacteraceae unassigned species	61	99	0.0412611	0.0344885
Bacteria	Proteobacteria	Alphaproteobacteria	Rhodospirillales	Acetobacteraceae	Acidiphilium	Acidiphilium unassigned species	12	29	0.00811694	0.0101027
Bacteria	Proteobacteria	Alphaproteobacteria	Rhodospirillales	Acetobacteraceae	Gluconobacter	Gluconobacter unassigned species	10	0	0.00676412	0
Bacteria	Proteobacteria	Alphaproteobacteria	Rhodospirillales	Acetobacteraceae	Granulibacter	Granulibacter bethesdensis	11	0	0.00744053	0
Bacteria	Proteobacteria	Alphaproteobacteria	Rhodospirillales	Rhodospirillaceae	Azospirillum	Azospirillum lipoferum	10	0	0.00676412	0
Bacteria	Proteobacteria	Alphaproteobacteria	Rhodospirillales	Rhodospirillaceae	Azospirillum	Azospirillum unassigned species	3	19	0.00202923	0.00661901
Bacteria	Proteobacteria	Alphaproteobacteria	Rhodospirillales	Rhodospirillaceae	Caenispirillum	Caenispirillum salinarum	30	0	0.0202923	0
Bacteria	Proteobacteria	Alphaproteobacteria	Rhodospirillales	Rhodospirillaceae	Magnetospirillum	Magnetospirillum unassigned species	0	0	0	0
Bacteria	Proteobacteria	Alphaproteobacteria	Rhodospirillales	Rhodospirillaceae	Oceanibaculum	Oceanibaculum indicum	27	0	0.0182631	0
Bacteria	Proteobacteria	Alphaproteobacteria	Rhodospirillales	Rhodospirillaceae	Rhodospirillaceae unassigned genus	Rhodospirillaceae unassigned species	388	222	0.262448	0.0773379
Bacteria	Proteobacteria	Alphaproteobacteria	Rhodospirillales	Rhodospirillaceae	Rhodospirillum	Rhodospirillum centenum	31	11	0.0209688	0.00383206
Bacteria	Proteobacteria	Alphaproteobacteria	Rhodospirillales	Rhodospirillaceae	Rhodospirillum	Rhodospirillum photometricum	0	0	0	0
Bacteria	Proteobacteria	Alphaproteobacteria	Rhodospirillales	Rhodospirillaceae	Rhodospirillum	Rhodospirillum rubrum	0	0	0	0
Bacteria	Proteobacteria	Alphaproteobacteria	Rhodospirillales	Rhodospirillaceae	Rhodospirillum	Rhodospirillum unassigned species	58	3	0.0392319	0.00104511
Bacteria	Proteobacteria	Alphaproteobacteria	Rhodospirillales	Rhodospirillaceae	Thalassospira	Thalassospira unassigned species	0	12	0	0.00418043
Bacteria	Proteobacteria	Alphaproteobacteria	Rhodospirillales	Rhodospirillaceae	Tistrella	Tistrella mobilis	0	0	0	0
Bacteria	Proteobacteria	Alphaproteobacteria	Rhodospirillales	Rhodospirillales unassigned family	Rhodospirillales unassigned genus	Rhodospirillales unassigned species	455	113	0.307767	0.0393657
Bacteria	Proteobacteria	Alphaproteobacteria	Rickettsiales	Anaplasmataceae	Anaplasmataceae unassigned genus	Anaplasmataceae unassigned species	0	0	0	0
Bacteria	Proteobacteria	Alphaproteobacteria	Rickettsiales	Rickettsiaceae	Rickettsia	Rickettsia bellii	0	0	0	0
Bacteria	Proteobacteria	Alphaproteobacteria	Rickettsiales	Rickettsiaceae	Rickettsia	Rickettsia unassigned species	0	25	0	0.00870922
Bacteria	Proteobacteria	Alphaproteobacteria	Rickettsiales	Rickettsiaceae	Rickettsiaceae unassigned genus	Rickettsiaceae unassigned species	13	6	0.00879335	0.00209021
Bacteria	Proteobacteria	Alphaproteobacteria	Rickettsiales	Rickettsiales unassigned family	Rickettsiales unassigned genus	Rickettsiales unassigned species	11	8	0.00744053	0.00278695
Bacteria	Proteobacteria	Alphaproteobacteria	Sphingomonadales	Erythrobacteraceae	Erythrobacter	Erythrobacter sp. NAP1	0	11	0	0.00383206
Bacteria	Proteobacteria	Alphaproteobacteria	Sphingomonadales	Erythrobacteraceae	Erythrobacter	Erythrobacter unassigned species	27	11	0.0182631	0.00383206
Bacteria	Proteobacteria	Alphaproteobacteria	Sphingomonadales	Sphingomonadaceae	Sphingomonadaceae unassigned genus	Sphingomonadaceae unassigned species	28	10	0.0189395	0.00348369
Bacteria	Proteobacteria	Alphaproteobacteria	Sphingomonadales	Sphingomonadales unassigned family	Sphingomonadales unassigned genus	Sphingomonadales unassigned species	125	44	0.0845514	0.0153282
Bacteria	Proteobacteria	Betaproteobacteria	Betaproteobacteria unassigned order	Betaproteobacteria unassigned family	Betaproteobacteria unassigned genus	Betaproteobacteria unassigned species	29	26	0.0196159	0.00905759
Bacteria	Proteobacteria	Betaproteobacteria	Burkholderiales	Alcaligenaceae	Pusillimonas	Pusillimonas sp. T7-7	0	26	0	0.00905759
Bacteria	Proteobacteria	Betaproteobacteria	Burkholderiales	Burkholderiaceae	Burkholderiaceae unassigned genus	Burkholderiaceae unassigned species	24	15	0.0162339	0.00522553
Bacteria	Proteobacteria	Betaproteobacteria	Burkholderiales	Burkholderiaceae	Ralstonia	Ralstonia unassigned species	10	0	0.00676412	0
Bacteria	Proteobacteria	Betaproteobacteria	Burkholderiales	Burkholderiales unassigned family	Burkholderiales unassigned genus	Burkholderiales unassigned species	29	10	0.0196159	0.00348369
Bacteria	Proteobacteria	Betaproteobacteria	Burkholderiales	Comamonadaceae	Comamonadaceae unassigned genus	Comamonadaceae unassigned species	0	14	0	0.00487717
Bacteria	Proteobacteria	Deltaproteobacteria	Bdellovibrionales	Bacteriovoracaceae	Bacteriovorax	Bacteriovorax marinus	86	11	0.0581714	0.00383206
Bacteria	Proteobacteria	Deltaproteobacteria	Bdellovibrionales	Bdellovibrionales unassigned family	Bdellovibrionales unassigned genus	Bdellovibrionales unassigned species	3	4	0.00202923	0.00139348
Bacteria	Proteobacteria	Deltaproteobacteria	Deltaproteobacteria unassigned order	Deltaproteobacteria unassigned family	Deltaproteobacteria unassigned genus	Deltaproteobacteria unassigned species	25	336	0.0169103	0.117052
Bacteria	Proteobacteria	Deltaproteobacteria	Desulfobacterales	Desulfobacteraceae	Desulfatibacillum	Desulfatibacillum alkenivorans	0	14	0	0.00487717
Bacteria	Proteobacteria	Deltaproteobacteria	Desulfobacterales	Desulfobacteraceae	Desulfobacter	Desulfobacter postgatei	0	185	0	0.0644483
Bacteria	Proteobacteria	Deltaproteobacteria	Desulfobacterales	Desulfobacteraceae	Desulfobacteraceae unassigned genus	Desulfobacteraceae unassigned species	0	746	0	0.259883
Bacteria	Proteobacteria	Deltaproteobacteria	Desulfobacterales	Desulfobacteraceae	Desulfobacterium	Desulfobacterium autotrophicum	0	11	0	0.00383206
Bacteria	Proteobacteria	Deltaproteobacteria	Desulfobacterales	Desulfobacteraceae	Desulfobacula	Desulfobacula toluolica	0	30	0	0.0104511
Bacteria	Proteobacteria	Deltaproteobacteria	Desulfobacterales	Desulfobacteraceae	Desulfococcus	Desulfococcus oleovorans	0	37	0	0.0128897
Bacteria	Proteobacteria	Deltaproteobacteria	Desulfobacterales	Desulfobacterales unassigned family	Desulfobacterales unassigned genus	Desulfobacterales unassigned species	0	16	0	0.0055739
Bacteria	Proteobacteria	Deltaproteobacteria	Desulfobacterales	Desulfobulbaceae	Desulfobulbaceae unassigned genus	Desulfobulbaceae unassigned species	0	0	0	0
Bacteria	Proteobacteria	Deltaproteobacteria	Desulfovibrionales	Desulfovibrionaceae	Desulfovibrio	Desulfovibrio salexigens	0	288	0	0.10033
Bacteria	Proteobacteria	Deltaproteobacteria	Desulfovibrionales	Desulfovibrionaceae	Desulfovibrio	Desulfovibrio unassigned species	10	1258	0.00676412	0.438248
Bacteria	Proteobacteria	Deltaproteobacteria	Desulfovibrionales	Desulfovibrionaceae	Desulfovibrionaceae unassigned genus	Desulfovibrionaceae unassigned species	0	52	0	0.0181152
Bacteria	Proteobacteria	Deltaproteobacteria	Desulfovibrionales	Desulfovibrionales unassigned family	Desulfovibrionales unassigned genus	Desulfovibrionales unassigned species	2	213	0.00135282	0.0742026
Bacteria	Proteobacteria	Deltaproteobacteria	Desulfuromonadales	Desulfuromonadales unassigned family	Desulfuromonadales unassigned genus	Desulfuromonadales unassigned species	0	0	0	0
Bacteria	Proteobacteria	Deltaproteobacteria	Desulfuromonadales	Pelobacteraceae	Pelobacter	Pelobacter propionicus	0	0	0	0
Bacteria	Proteobacteria	Deltaproteobacteria	Myxococcales	Cystobacteraceae	Stigmatella	Stigmatella aurantiaca	0	0	0	0
Bacteria	Proteobacteria	Deltaproteobacteria	Myxococcales	Myxococcales unassigned family	Myxococcales unassigned genus	Myxococcales unassigned species	0	0	0	0
Bacteria	Proteobacteria	Epsilonproteobacteria	Campylobacterales	Campylobacteraceae	Arcobacter	Arcobacter butzleri	0	14	0	0.00487717
Bacteria	Proteobacteria	Epsilonproteobacteria	Campylobacterales	Campylobacteraceae	Arcobacter	Arcobacter nitrofigilis	0	180	0	0.0627064
Bacteria	Proteobacteria	Epsilonproteobacteria	Campylobacterales	Campylobacteraceae	Arcobacter	Arcobacter sp. L	0	24	0	0.00836085
Bacteria	Proteobacteria	Epsilonproteobacteria	Campylobacterales	Campylobacteraceae	Arcobacter	Arcobacter unassigned species	47	1676	0.0317913	0.583866
Bacteria	Proteobacteria	Epsilonproteobacteria	Campylobacterales	Campylobacteraceae	Campylobacter	Campylobacter unassigned species	0	0	0	0
Bacteria	Proteobacteria	Epsilonproteobacteria	Campylobacterales	Campylobacteraceae	Campylobacteraceae unassigned genus	Campylobacteraceae unassigned species	3	165	0.00202923	0.0574809
Bacteria	Proteobacteria	Epsilonproteobacteria	Campylobacterales	Campylobacteraceae	Sulfurospirillum	Sulfurospirillum unassigned species	0	10	0	0.00348369
Bacteria	Proteobacteria	Epsilonproteobacteria	Campylobacterales	Campylobacterales unassigned family	Campylobacterales unassigned genus	Campylobacterales unassigned species	15	779	0.0101462	0.271379
Bacteria	Proteobacteria	Epsilonproteobacteria	Campylobacterales	Helicobacteraceae	Helicobacter	Helicobacter unassigned species	0	64	0	0.0222956
Bacteria	Proteobacteria	Epsilonproteobacteria	Campylobacterales	Helicobacteraceae	Helicobacteraceae unassigned genus	Helicobacteraceae unassigned species	0	12	0	0.00418043
Bacteria	Proteobacteria	Epsilonproteobacteria	Epsilonproteobacteria unassigned order	Epsilonproteobacteria unassigned family	Epsilonproteobacteria unassigned genus	Epsilonproteobacteria unassigned species	37	2167	0.0250272	0.754915
Bacteria	Proteobacteria	Gammaproteobacteria	Aeromonadales	Aeromonadaceae	Aeromonadaceae unassigned genus	Aeromonadaceae unassigned species	0	0	0	0
Bacteria	Proteobacteria	Gammaproteobacteria	Aeromonadales	Aeromonadales unassigned family	Aeromonadales unassigned genus	Aeromonadales unassigned species	0	9	0	0.00313532
Bacteria	Proteobacteria	Gammaproteobacteria	Aeromonadales	Succinivibrionaceae	Succinatimonas	Succinatimonas hippei	0	14	0	0.00487717
Bacteria	Proteobacteria	Gammaproteobacteria	Alteromonadales	Alteromonadaceae	Alteromonadaceae unassigned genus	Alteromonadaceae unassigned species	390	903	0.2638	0.314577
Bacteria	Proteobacteria	Gammaproteobacteria	Alteromonadales	Alteromonadaceae	Alteromonas	Alteromonas macleodii	95	329	0.0642591	0.114613
Bacteria	Proteobacteria	Gammaproteobacteria	Alteromonadales	Alteromonadaceae	Alteromonas	Alteromonas unassigned species	245	514	0.165721	0.179062
Bacteria	Proteobacteria	Gammaproteobacteria	Alteromonadales	Alteromonadaceae	Glaciecola	Glaciecola lipolytica	11	19	0.00744053	0.00661901
Bacteria	Proteobacteria	Gammaproteobacteria	Alteromonadales	Alteromonadaceae	Glaciecola	Glaciecola polaris	16	0	0.0108226	0
Bacteria	Proteobacteria	Gammaproteobacteria	Alteromonadales	Alteromonadaceae	Glaciecola	Glaciecola punicea	0	15	0	0.00522553
Bacteria	Proteobacteria	Gammaproteobacteria	Alteromonadales	Alteromonadaceae	Glaciecola	Glaciecola unassigned species	42	63	0.0284093	0.0219472
Bacteria	Proteobacteria	Gammaproteobacteria	Alteromonadales	Alteromonadaceae	Marinobacter	Marinobacter algicola	0	11	0	0.00383206
Bacteria	Proteobacteria	Gammaproteobacteria	Alteromonadales	Alteromonadaceae	Marinobacter	Marinobacter unassigned species	0	11	0	0.00383206
Bacteria	Proteobacteria	Gammaproteobacteria	Alteromonadales	Alteromonadaceae	Marinobacterium	Marinobacterium stanieri	0	10	0	0.00348369
Bacteria	Proteobacteria	Gammaproteobacteria	Alteromonadales	Alteromonadales unassigned family	Alteromonadales unassigned genus	Alteromonadales unassigned species	487	2097	0.329412	0.73053
Bacteria	Proteobacteria	Gammaproteobacteria	Alteromonadales	Colwelliaceae	Colwellia	Colwellia psychrerythraea	128	737	0.0865807	0.256748
Bacteria	Proteobacteria	Gammaproteobacteria	Alteromonadales	Ferrimonadaceae	Ferrimonas	Ferrimonas balearica	0	10	0	0.00348369
Bacteria	Proteobacteria	Gammaproteobacteria	Alteromonadales	Idiomarinaceae	Idiomarina	Idiomarina loihiensis	0	12	0	0.00418043
Bacteria	Proteobacteria	Gammaproteobacteria	Alteromonadales	Idiomarinaceae	Idiomarina	Idiomarina unassigned species	0	12	0	0.00418043
Bacteria	Proteobacteria	Gammaproteobacteria	Alteromonadales	Idiomarinaceae	Idiomarina	Idiomarina xiamenensis	0	12	0	0.00418043
Bacteria	Proteobacteria	Gammaproteobacteria	Alteromonadales	Pseudoalteromonadaceae	Pseudoalteromonas	Pseudoalteromonas unassigned species	0	72	0	0.0250826
Bacteria	Proteobacteria	Gammaproteobacteria	Alteromonadales	Shewanellaceae	Shewanella	Shewanella frigidimarina	0	16	0	0.0055739
Bacteria	Proteobacteria	Gammaproteobacteria	Alteromonadales	Shewanellaceae	Shewanella	Shewanella unassigned species	10	22	0.00676412	0.00766412
Bacteria	Proteobacteria	Gammaproteobacteria	Chromatiales	Chromatiaceae	Chromatiaceae unassigned genus	Chromatiaceae unassigned species	0	16	0	0.0055739
Bacteria	Proteobacteria	Gammaproteobacteria	Chromatiales	Chromatiales unassigned family	Chromatiales unassigned genus	Chromatiales unassigned species	12	2	0.00811694	0.000696738
Bacteria	Proteobacteria	Gammaproteobacteria	Chromatiales	Ectothiorhodospiraceae	Ectothiorhodospiraceae unassigned genus	Ectothiorhodospiraceae unassigned species	0	10	0	0.00348369
Bacteria	Proteobacteria	Gammaproteobacteria	Enterobacteriales	Enterobacteriaceae	Enterobacteriaceae unassigned genus	Enterobacteriaceae unassigned species	19	32	0.0128518	0.0111478
Bacteria	Proteobacteria	Gammaproteobacteria	Gammaproteobacteria unassigned order	Gammaproteobacteria unassigned family	Gammaproteobacteria unassigned genus	Gammaproteobacteria unassigned species	7190	16450	4.8634	5.73067
Bacteria	Proteobacteria	Gammaproteobacteria	Gammaproteobacteria unclassified order1	Gammaproteobacteria unclassified family1	Gammaproteobacteria unclassified family1 unassigned genus	Gammaproteobacteria unclassified family1 unassigned species	0	0	0	0
Bacteria	Proteobacteria	Gammaproteobacteria	Gammaproteobacteria unclassified order1	Gammaproteobacteria unclassified family1	Gammaproteobacteria unclassified genus1	Gammaproteobacterium HIMB30	0	0	0	0
Bacteria	Proteobacteria	Gammaproteobacteria	Gammaproteobacteria unclassified order2	Gammaproteobacteria unclassified family2	Gammaproteobacteria unclassified genus2	Gammaproteobacterium HTCC2143	0	24	0	0.00836085
Bacteria	Proteobacteria	Gammaproteobacteria	Gammaproteobacteria unclassified order3	Gammaproteobacteria unclassified family3	Gammaproteobacteria unclassified genus3	Gammaproteobacterium HIMB55	0	23	0	0.00801249
Bacteria	Proteobacteria	Gammaproteobacteria	Gammaproteobacteria unclassified order4	Gammaproteobacteria unclassified family4	Gammaproteobacteria unclassified genus4	Gammaproteobacterium HTCC2080	31	10	0.0209688	0.00348369
Bacteria	Proteobacteria	Gammaproteobacteria	Gammaproteobacteria unclassified order5	Gammaproteobacteria unclassified family5	Gammaproteobacteria unclassified family5 unassigned genus	Gammaproteobacteria unclassified family5 unassigned species	5	0	0.00338206	0
Bacteria	Proteobacteria	Gammaproteobacteria	Gammaproteobacteria unclassified order5	Gammaproteobacteria unclassified family5	Gammaproteobacteria unclassified genus5	Gammaproteobacteria unclassified genus5 unassigned species	31	34	0.0209688	0.0118445
Bacteria	Proteobacteria	Gammaproteobacteria	Gammaproteobacteria unclassified order5	Gammaproteobacteria unclassified family5	Gammaproteobacteria unclassified genus5	Gammaproteobacterium HTCC2148	0	0	0	0
Bacteria	Proteobacteria	Gammaproteobacteria	Gammaproteobacteria unclassified order5	Gammaproteobacteria unclassified order5 unassigned family	Gammaproteobacteria unclassified order5 unassigned genus	Gammaproteobacteria unclassified order5 unassigned species	39	58	0.02638	0.0202054
Bacteria	Proteobacteria	Gammaproteobacteria	Methylococcales	Methylococcaceae	Methylococcaceae unassigned genus	Methylococcaceae unassigned species	0	10	0	0.00348369
Bacteria	Proteobacteria	Gammaproteobacteria	Oceanospirillales	Alcanivoracaceae	Alcanivoracaceae unassigned genus	Alcanivoracaceae unassigned species	0	16	0	0.0055739
Bacteria	Proteobacteria	Gammaproteobacteria	Oceanospirillales	Alcanivoracaceae	Alcanivorax	Alcanivorax unassigned species	0	0	0	0
Bacteria	Proteobacteria	Gammaproteobacteria	Oceanospirillales	Hahellaceae	Hahella	Hahella chejuensis	0	14	0	0.00487717
Bacteria	Proteobacteria	Gammaproteobacteria	Oceanospirillales	Halomonadaceae	Chromohalobacter	Chromohalobacter salexigens	0	0	0	0
Bacteria	Proteobacteria	Gammaproteobacteria	Oceanospirillales	Halomonadaceae	Halomonadaceae unassigned genus	Halomonadaceae unassigned species	0	355	0	0.123671
Bacteria	Proteobacteria	Gammaproteobacteria	Oceanospirillales	Halomonadaceae	Halomonas	Halomonas unassigned species	0	16	0	0.0055739
Bacteria	Proteobacteria	Gammaproteobacteria	Oceanospirillales	Oceanospirillaceae	Bermanella	Bermanella marisrubri	314	199	0.212393	0.0693254
Bacteria	Proteobacteria	Gammaproteobacteria	Oceanospirillales	Oceanospirillaceae	Marinomonas	Marinomonas mediterranea	0	11	0	0.00383206
Bacteria	Proteobacteria	Gammaproteobacteria	Oceanospirillales	Oceanospirillaceae	Marinomonas	Marinomonas posidonica	0	18	0	0.00627064
Bacteria	Proteobacteria	Gammaproteobacteria	Oceanospirillales	Oceanospirillaceae	Marinomonas	Marinomonas sp. MWYL1	0	0	0	0
Bacteria	Proteobacteria	Gammaproteobacteria	Oceanospirillales	Oceanospirillaceae	Marinomonas	Marinomonas unassigned species	0	9	0	0.00313532
Bacteria	Proteobacteria	Gammaproteobacteria	Oceanospirillales	Oceanospirillaceae	Neptuniibacter	Neptuniibacter caesariensis	87	28	0.0588478	0.00975433
Bacteria	Proteobacteria	Gammaproteobacteria	Oceanospirillales	Oceanospirillaceae	Oceanospirillaceae unassigned genus	Oceanospirillaceae unassigned species	25	10	0.0169103	0.00348369
Bacteria	Proteobacteria	Gammaproteobacteria	Oceanospirillales	Oceanospirillales unassigned family	Oceanospirillales unassigned genus	Oceanospirillales unassigned species	20	80	0.0135282	0.0278695
Bacteria	Proteobacteria	Gammaproteobacteria	Pasteurellales	Pasteurellaceae	Pasteurellaceae unassigned genus	Pasteurellaceae unassigned species	0	17	0	0.00592227
Bacteria	Proteobacteria	Gammaproteobacteria	Pseudomonadales	Moraxellaceae	Moraxellaceae unassigned genus	Moraxellaceae unassigned species	0	10	0	0.00348369
Bacteria	Proteobacteria	Gammaproteobacteria	Pseudomonadales	Pseudomonadaceae	Pseudomonadaceae unassigned genus	Pseudomonadaceae unassigned species	20	17	0.0135282	0.00592227
Bacteria	Proteobacteria	Gammaproteobacteria	Pseudomonadales	Pseudomonadaceae	Pseudomonas	Pseudomonas stutzeri	12	0	0.00811694	0
Bacteria	Proteobacteria	Gammaproteobacteria	Pseudomonadales	Pseudomonadaceae	Pseudomonas	Pseudomonas unassigned species	52	39	0.0351734	0.0135864
Bacteria	Proteobacteria	Gammaproteobacteria	Pseudomonadales	Pseudomonadales unassigned family	Pseudomonadales unassigned genus	Pseudomonadales unassigned species	18	1	0.0121754	0.000348369
Bacteria	Proteobacteria	Gammaproteobacteria	Thiotrichales	Francisellaceae	Francisella	Francisella sp. TX077308	27	28	0.0182631	0.00975433
Bacteria	Proteobacteria	Gammaproteobacteria	Thiotrichales	Francisellaceae	Francisella	Francisella unassigned species	28	105	0.0189395	0.0365787
Bacteria	Proteobacteria	Gammaproteobacteria	Thiotrichales	Piscirickettsiaceae	Methylophaga	Methylophaga frappieri	0	0	0	0
Bacteria	Proteobacteria	Gammaproteobacteria	Thiotrichales	Piscirickettsiaceae	Piscirickettsiaceae unassigned genus	Piscirickettsiaceae unassigned species	10	12	0.00676412	0.00418043
Bacteria	Proteobacteria	Gammaproteobacteria	Thiotrichales	Thiotrichaceae	Beggiatoa	Beggiatoa alba	37	0	0.0250272	0
Bacteria	Proteobacteria	Gammaproteobacteria	Thiotrichales	Thiotrichaceae	Thiotrichaceae unassigned genus	Thiotrichaceae unassigned species	2	0	0.00135282	0
Bacteria	Proteobacteria	Gammaproteobacteria	Thiotrichales	Thiotrichales unassigned family	Thiotrichales unassigned genus	Thiotrichales unassigned species	1	9	0.000676412	0.00313532
Bacteria	Proteobacteria	Gammaproteobacteria	Vibrionales	Vibrionaceae	Photobacterium	Photobacterium unassigned species	0	22	0	0.00766412
Bacteria	Proteobacteria	Gammaproteobacteria	Vibrionales	Vibrionaceae	Vibrio	Vibrio nigripulchritudo	0	11	0	0.00383206
Bacteria	Proteobacteria	Gammaproteobacteria	Vibrionales	Vibrionaceae	Vibrio	Vibrio unassigned species	28	119	0.0189395	0.0414559
Bacteria	Proteobacteria	Gammaproteobacteria	Vibrionales	Vibrionaceae	Vibrio	Vibrio vulnificus	0	0	0	0
Bacteria	Proteobacteria	Gammaproteobacteria	Vibrionales	Vibrionaceae	Vibrionaceae unassigned genus	Vibrionaceae unassigned species	43	319	0.0290857	0.11113
Bacteria	Proteobacteria	Proteobacteria unassigned class	Proteobacteria unassigned order	Proteobacteria unassigned family	Proteobacteria unassigned genus	Proteobacteria unassigned species	5114	5284	3.45917	1.84078
Bacteria	Spirochaetes	Spirochaetia	Spirochaetales	Spirochaetaceae	Spirochaetaceae unassigned genus	Spirochaetaceae unassigned species	0	29	0	0.0101027
Bacteria	Spirochaetes	Spirochaetia	Spirochaetales	Spirochaetales unassigned family	Spirochaetales unassigned genus	Spirochaetales unassigned species	0	1	0	0.000348369
Bacteria	Tenericutes	Mollicutes	Mollicutes unassigned order	Mollicutes unassigned family	Mollicutes unassigned genus	Mollicutes unassigned species	0	10	0	0.00348369
Bacteria	Verrucomicrobia	Opitutae	Opitutae unassigned order	Opitutae unassigned family	Opitutae unassigned genus	Opitutae unassigned species	15	0	0.0101462	0
Bacteria	Verrucomicrobia	Opitutae	Puniceicoccales	Puniceicoccaceae	Coraliomargarita	Coraliomargarita akajimensis	153	0	0.103491	0
Bacteria	Verrucomicrobia	Verrucomicrobia unassigned class	Verrucomicrobia unassigned order	Verrucomicrobia unassigned family	Verrucomicrobia unassigned genus	Verrucomicrobia unassigned species	49	26	0.0331442	0.00905759
Bacteria	Verrucomicrobia	Verrucomicrobiae	Verrucomicrobiales	Verrucomicrobiales unassigned family	Verrucomicrobiales unassigned genus	Verrucomicrobiales unassigned species	0	0	0	0
Eukaryota	Apicomplexa	Apicomplexa unassigned class	Apicomplexa unassigned order	Apicomplexa unassigned family	Apicomplexa unassigned genus	Apicomplexa unassigned species	0	4	0	0.00139348
Eukaryota	Apicomplexa	Coccidia	Eucoccidiorida	Cryptosporidiidae	Cryptosporidium	Cryptosporidium muris	0	78	0	0.0271728
Eukaryota	Apicomplexa	Coccidia	Eucoccidiorida	Cryptosporidiidae	Cryptosporidium	Cryptosporidium unassigned species	0	1	0	0.000348369
Eukaryota	Apicomplexa	Coccidia	Eucoccidiorida	Eucoccidiorida unassigned family	Eucoccidiorida unassigned genus	Eucoccidiorida unassigned species	0	7	0	0.00243858
Eukaryota	Arthropoda	Arachnida	Arachnida unassigned order	Arachnida unassigned family	Arachnida unassigned genus	Arachnida unassigned species	0	15	0	0.00522553
Eukaryota	Arthropoda	Arachnida	Ixodida	Ixodidae	Ixodes	Ixodes scapularis	0	13	0	0.0045288
Eukaryota	Arthropoda	Arthropoda unassigned class	Arthropoda unassigned order	Arthropoda unassigned family	Arthropoda unassigned genus	Arthropoda unassigned species	0	26	0	0.00905759
Eukaryota	Arthropoda	Insecta	Hymenoptera	Apidae	Bombus	Bombus terrestris	0	13	0	0.0045288
Eukaryota	Arthropoda	Insecta	Hymenoptera	Hymenoptera unassigned family	Hymenoptera unassigned genus	Hymenoptera unassigned species	0	1	0	0.000348369
Eukaryota	Arthropoda	Insecta	Insecta unassigned order	Insecta unassigned family	Insecta unassigned genus	Insecta unassigned species	0	87	0	0.0303081
Eukaryota	Ascomycota	Ascomycota unassigned class	Ascomycota unassigned order	Ascomycota unassigned family	Ascomycota unassigned genus	Ascomycota unassigned species	7	13	0.00473488	0.0045288
Eukaryota	Ascomycota	Dothideomycetes	Capnodiales	Mycosphaerellaceae	Zymoseptoria	Zymoseptoria tritici	0	0	0	0
Eukaryota	Ascomycota	Dothideomycetes	Dothideomycetes unassigned order	Dothideomycetes unassigned family	Dothideomycetes unassigned genus	Dothideomycetes unassigned species	0	0	0	0
Eukaryota	Ascomycota	Saccharomycetes	Saccharomycetales	Saccharomycetales unassigned family	Saccharomycetales unassigned genus	Saccharomycetales unassigned species	15	12	0.0101462	0.00418043
Eukaryota	Ascomycota	Schizosaccharomycetes	Schizosaccharomycetales	Schizosaccharomycetaceae	Schizosaccharomyces	Schizosaccharomyces pombe	43	0	0.0290857	0
Eukaryota	Ascomycota	Schizosaccharomycetes	Schizosaccharomycetales	Schizosaccharomycetaceae	Schizosaccharomyces	Schizosaccharomyces unassigned species	2	0	0.00135282	0
Eukaryota	Bacillariophyta	Bacillariophyceae	Naviculales	Phaeodactylaceae	Phaeodactylum	Phaeodactylum tricornutum	46	329	0.0311149	0.114613
Eukaryota	Bacillariophyta	Bacillariophyta unassigned class	Bacillariophyta unassigned order	Bacillariophyta unassigned family	Bacillariophyta unassigned genus	Bacillariophyta unassigned species	22	30	0.0148811	0.0104511
Eukaryota	Bacillariophyta	Coscinodiscophyceae	Thalassiosirales	Thalassiosiraceae	Thalassiosira	Thalassiosira pseudonana	12	23	0.00811694	0.00801249
Eukaryota	Chlorophyta	Chlorophyceae	Chlamydomonadales	Chlamydomonadales unassigned family	Chlamydomonadales unassigned genus	Chlamydomonadales unassigned species	55	0	0.0372026	0
Eukaryota	Chlorophyta	Chlorophyta unassigned class	Chlorophyta unassigned order	Chlorophyta unassigned family	Chlorophyta unassigned genus	Chlorophyta unassigned species	3	0	0.00202923	0
Eukaryota	Chordata	Ascidiacea	Enterogona	Cionidae	Ciona	Ciona intestinalis	0	0	0	0
Eukaryota	Chordata	Chordata unassigned class	Chordata unassigned order	Chordata unassigned family	Chordata unassigned genus	Chordata unassigned species	13	33	0.00879335	0.0114962
Eukaryota	Ciliophora	Oligohymenophorea	Hymenostomatida	Tetrahymenidae	Tetrahymena	Tetrahymena thermophila	54	145	0.0365262	0.0505135
Eukaryota	Ciliophora	Oligohymenophorea	Oligohymenophorea unassigned order	Oligohymenophorea unassigned family	Oligohymenophorea unassigned genus	Oligohymenophorea unassigned species	93	102	0.0629063	0.0355336
Eukaryota	Ciliophora	Oligohymenophorea	Peniculida	Parameciidae	Paramecium	Paramecium tetraurelia	45	22	0.0304385	0.00766412
Eukaryota	Cnidaria	Anthozoa	Actiniaria	Edwardsiidae	Nematostella	Nematostella vectensis	0	21	0	0.00731575
Eukaryota	Cnidaria	Cnidaria unassigned class	Cnidaria unassigned order	Cnidaria unassigned family	Cnidaria unassigned genus	Cnidaria unassigned species	11	6	0.00744053	0.00209021
Eukaryota	Eukaryota unassigned phylum	Eukaryota unassigned class	Eukaryota unassigned order	Eukaryota unassigned family	Eukaryota unassigned genus	Eukaryota unassigned species	1828	3100	1.23648	1.07994
Eukaryota	Eukaryota unclassified phylum1	Eukaryota unclassified class1	Perkinsida	Perkinsidae	Perkinsus	Perkinsus marinus	0	11	0	0.00383206
Eukaryota	Eukaryota unclassified phylum2	Eukaryota unclassified class2	Choanoflagellida	Codonosigidae	Monosiga	Monosiga brevicollis	84	2298	0.0568186	0.800552
Eukaryota	Platyhelminthes	Trematoda	Strigeidida	Schistosomatidae	Schistosoma	Schistosoma japonicum	0	12	0	0.00418043
Eukaryota	Platyhelminthes	Trematoda	Strigeidida	Schistosomatidae	Schistosoma	Schistosoma unassigned species	0	0	0	0
Eukaryota	Porifera	Demospongiae	Haplosclerida	Niphatidae	Amphimedon	Amphimedon queenslandica	0	11	0	0.00383206
Eukaryota	Streptophyta	Streptophyta unassigned class	Streptophyta unassigned order	Streptophyta unassigned family	Streptophyta unassigned genus	Streptophyta unassigned species	20	14	0.0135282	0.00487717
Eukaryota	Streptophyta	Streptophyta unclassified class1	Vitales	Vitaceae	Vitis	Vitis vinifera	2703	147	1.82834	0.0512102
Unassigned cellular organisms	Cellular organisms unassigned phylum	Cellular organisms unassigned class	Cellular organisms unassigned order	Cellular organisms unassigned family	Cellular organisms unassigned genus	Cellular organisms unassigned species	18505	50212	12.517	17.4923
