# Supplementary material for: Unraveling the microbial processes of black band disease in corals through integrated genomics
Source: Sci Rep. 2017 Jan 17;7:40455. doi: 10.1038/srep40455 (PMC5240343; doi:10.1038/srep40455)
Supplement: Supplementary Data 3 [file srep40455-s4.xls]

## Sheet: data
Supplementary Data 3 SEED subsystems included in the categories compared in the organic compound degradation and utilization analysis as shown Supplementary Figure 3.
Categories	SEED level 3 subsystems
Carohydrates	Tricarballylate Utilization
	Methylcitrate cycle
	Lactate utilization
	Propionate-CoA to Succinate Module
	Malonate decarboxylase
	2-methylcitrate to 2-methylaconitate metabolism cluster
	Isobutyryl-CoA to Propionyl-CoA Module
	Propionyl-CoA to Succinyl-CoA Module
	D-ribose utilization
	L-fucose utilization temp
	Xylose utilization
	D-Tagatose and Galactitol Utilization
	D-allose utilization
	Hexose Phosphate Uptake System
	L-rhamnose utilization
	L-fucose utilization
	D-Sorbitol(D-Glucitol) and L-Sorbose Utilization
	D-Galacturonate and D-Glucuronate Utilization
	Deoxyribose and Deoxynucleoside Catabolism
	2-Ketogluconate Utilization
	D-galactonate catabolism
	Fructose utilization
	L-ascorbate utilization (and related gene clusters)
	L-Arabinose utilization
	D-galactarate, D-glucarate and D-glycerate catabolism
	Ribitol, Xylitol, Arabitol, Mannitol and Sorbitol utilization
	Glycerol fermenation to 1,3-propanediol
	Propanediol utilization
	Ethanolamine utilization
	Mannitol Utilization
	Inositol catabolism
	Glycerol and Glycerol-3-phosphate Uptake and Utilization
	Erythritol utilization
	Melibiose Utilization
	Lactose and Galactose Uptake and Utilization
	Trehalose Uptake and Utilization
	Sucrose utilization Shewanella
	Beta-Glucoside Metabolism
	Lactose utilization
	Fructooligosaccharides(FOS) and Raffinose Utilization
	Sucrose utilization
	Maltose and Maltodextrin Utilization
	Chitin and N-acetylglucosamine utilization
	N-Acetyl-Galactosamine and Galactosamine Utilization
	Glycogen metabolism
Amino Acids and Derivatives	Aromatic amino acid degradation
	Isoleucine degradation
	Histidine Degradation
	Glycine and Serine Utilization
	Lysine degradation
	Methionine Degradation
	Threonine degradation
	Arginine and Ornithine Degradation
	Urea decomposition
	Proline, 4-hydroxyproline uptake and utilization
Fatty acids*	Enoyl-CoA hydratase (EC 4.2.1.17)
	3-hydroxyacyl-CoA dehydrogenase (EC 1.1.1.35)
	3-ketoacyl-CoA thiolase (EC 2.3.1.16)
	Malate synthase (EC 2.3.3.9)
	3-hydroxyacyl-CoA dehydrogenase (EC 1.1.1.35)
	Enoyl-CoA hydratase (EC 4.2.1.17)
	acyl-CoA synthetase
	Long-chain-fatty-acid--CoA ligase (EC 6.2.1.3)
	enoyl-CoA hydratase, R-specific
	Putative 3-hydroxyacyl-coa dehydrogenase
	Citrate synthase (EC 2.3.3.1)
	Fumarate hydratase class I, anaerobic (EC 4.2.1.2)
	GDSL-like lipase/acylhydrolase
	Isocitrate lyase (EC 4.1.3.1)
	Malate synthase-related protein
	Phosphoglyceromutase
	Cytosolic long-chain acyl-CoA thioester hydrolase family protein
	isobutyryl-CoA dehydrogenase
Proteins	Protein degradation
* Fatty acids-degradation and -utilization terms were selected from SEED functional roles (level 4), coding degradation of fatty acids and the glyoxylate cycle according to the MetaCyc metabolic pathway database (http://metacyc.org/).
