# Supplementary material for: Unraveling the microbial processes of black band disease in corals through integrated genomics
Source: Sci Rep. 2017 Jan 17;7:40455. doi: 10.1038/srep40455 (PMC5240343; doi:10.1038/srep40455)
Supplement: Supplementary Data 4 [file srep40455-s5.xls]

## Sheet: data
Supplementary Data 4 Viral-annotated sequences in the metagenomes of microbial lesions associated with cyanobacterial patches (CP) and black band disease (BBD) based on the sequence search against the NCBI-nr database and a summary of taxonomical compositions including cellular organisms at the domain level.
	Group	Order	Family	Subfamily	Genus	Type-species	CP	BBD	CP (%)	BBD (%)
Viruses	dsDNA viruses	Caudovirales	Caudovirales unclassified family1	Caudovirales unclassified subfamily1	Caudovirales unclassified genus1	Celeribacter phage P12053L	4	1	2.09819e-05	5.58828e-06
Viruses	dsDNA viruses	Caudovirales	Caudovirales unclassified family2	Caudovirales unclassified subfamily2	Caudovirales unclassified genus2	Cyanophage P-SSP2	2	2	1.0491e-05	1.11766e-05
Viruses	dsDNA viruses	Caudovirales	Caudovirales unclassified family3	Caudovirales unclassified subfamily3	Caudovirales unclassified genus3	Cyanophage SS120-1	6	2	3.14729e-05	1.11766e-05
Viruses	dsDNA viruses	Caudovirales	Caudovirales unclassified family4	Caudovirales unclassified subfamily4	Caudovirales unclassified genus4	Prochlorococcus phage Syn1	11	7	5.77004e-05	3.91179e-05
Viruses	dsDNA viruses	Caudovirales	Caudovirales unclassified family5	Caudovirales unclassified subfamily5	Caudovirales unclassified genus5	Prochlorococcus phage Syn33	1	2	5.24549e-06	1.11766e-05
Viruses	dsDNA viruses	Caudovirales	Caudovirales unassigned family	Caudovirales unassigned subfamily	Caudovirales unassigned genus	Caudovirales unassigned type-species	461	302	0.00241817	0.00168766
Viruses	dsDNA viruses	Caudovirales	Myoviridae	Myoviridae unclassified subfamily1	Myoviridae unclassified genus1	Bacillus phage G	5	0	2.62274e-05	0
Viruses	dsDNA viruses	Caudovirales	Myoviridae	Myoviridae unclassified subfamily10	Myoviridae unclassified genus10	Cyanophage P-RSM6	54	46	0.000283256	0.000257061
Viruses	dsDNA viruses	Caudovirales	Myoviridae	Myoviridae unclassified subfamily11	Myoviridae unclassified genus11	Cyanophage S-BM4	1	0	5.24549e-06	0
Viruses	dsDNA viruses	Caudovirales	Myoviridae	Myoviridae unclassified subfamily12	Myoviridae unclassified genus12	Cyanophage S-RIM17	1	0	5.24549e-06	0
Viruses	dsDNA viruses	Caudovirales	Myoviridae	Myoviridae unclassified subfamily13	Myoviridae unclassified genus13	Cyanophage S-TIM5	107	48	0.000561267	0.000268237
Viruses	dsDNA viruses	Caudovirales	Myoviridae	Myoviridae unclassified subfamily14	Myoviridae unclassified genus14	Edwardsiella phage PEi2	2	0	1.0491e-05	0
Viruses	dsDNA viruses	Caudovirales	Myoviridae	Myoviridae unclassified subfamily15	Myoviridae unclassified genus15	Escherichia phage phAPEC8	1	0	5.24549e-06	0
Viruses	dsDNA viruses	Caudovirales	Myoviridae	Myoviridae unclassified subfamily16	Myoviridae unclassified genus16	Escherichia phage vB_EcoM_ECO1230-10	50	0	0.000262274	0
Viruses	dsDNA viruses	Caudovirales	Myoviridae	Myoviridae unclassified subfamily17	Myoviridae unclassified genus17	Halocynthia phage JM-2012	0	1	0	5.58828e-06
Viruses	dsDNA viruses	Caudovirales	Myoviridae	Myoviridae unclassified subfamily18	Myoviridae unclassified genus18	Iodobacteriophage phiPLPE	9	1	4.72094e-05	5.58828e-06
Viruses	dsDNA viruses	Caudovirales	Myoviridae	Myoviridae unclassified subfamily19	Myoviridae unclassified genus19	Klebsiella phage JD001	1	0	5.24549e-06	0
Viruses	dsDNA viruses	Caudovirales	Myoviridae	Myoviridae unclassified subfamily2	Myoviridae unclassified genus2	Burkholderia phage BcepB1A	2	0	1.0491e-05	0
Viruses	dsDNA viruses	Caudovirales	Myoviridae	Myoviridae unclassified subfamily20	Myoviridae unclassified genus20	Microcystis aeruginosa phage Ma-LMM01	7	1	3.67184e-05	5.58828e-06
Viruses	dsDNA viruses	Caudovirales	Myoviridae	Myoviridae unclassified subfamily21	Myoviridae unclassified genus21	Pectobacterium phage phiTE	2	0	1.0491e-05	0
Viruses	dsDNA viruses	Caudovirales	Myoviridae	Myoviridae unclassified subfamily22	Myoviridae unclassified genus22	Pelagibacter phage HTVC008M	23	10	0.000120646	5.58828e-05
Viruses	dsDNA viruses	Caudovirales	Myoviridae	Myoviridae unclassified subfamily23	Myoviridae unclassified genus23	Prochlorococcus phage MED4-184	22	15	0.000115401	8.38241e-05
Viruses	dsDNA viruses	Caudovirales	Myoviridae	Myoviridae unclassified subfamily24	Myoviridae unclassified genus24	Prochlorococcus phage MED4-213	7	4	3.67184e-05	2.23531e-05
Viruses	dsDNA viruses	Caudovirales	Myoviridae	Myoviridae unclassified subfamily25	Myoviridae unclassified genus25	Prochlorococcus phage P-HM1	12	4	6.29458e-05	2.23531e-05
Viruses	dsDNA viruses	Caudovirales	Myoviridae	Myoviridae unclassified subfamily26	Myoviridae unclassified genus26	Prochlorococcus phage P-HM2	22	4	0.000115401	2.23531e-05
Viruses	dsDNA viruses	Caudovirales	Myoviridae	Myoviridae unclassified subfamily27	Myoviridae unclassified genus27	Prochlorococcus phage P-RSM4	14	4	7.34368e-05	2.23531e-05
Viruses	dsDNA viruses	Caudovirales	Myoviridae	Myoviridae unclassified subfamily28	Myoviridae unclassified genus28	Prochlorococcus phage P-SSM3	2	3	1.0491e-05	1.67648e-05
Viruses	dsDNA viruses	Caudovirales	Myoviridae	Myoviridae unclassified subfamily29	Myoviridae unclassified genus29	Prochlorococcus phage P-SSM7	17	6	8.91733e-05	3.35297e-05
Viruses	dsDNA viruses	Caudovirales	Myoviridae	Myoviridae unclassified subfamily3	Myoviridae unclassified genus3	Burkholderia phage ST79	3	0	1.57365e-05	0
Viruses	dsDNA viruses	Caudovirales	Myoviridae	Myoviridae unclassified subfamily30	Myoviridae unclassified genus30	Psychrobacter phage pOW20-A	4	0	2.09819e-05	0
Viruses	dsDNA viruses	Caudovirales	Myoviridae	Myoviridae unclassified subfamily31	Myoviridae unclassified genus31	Rhizobium phage RHEph04	1	0	5.24549e-06	0
Viruses	dsDNA viruses	Caudovirales	Myoviridae	Myoviridae unclassified subfamily32	Myoviridae unclassified genus32	Rhizobium phage RR1-B	17	3	8.91733e-05	1.67648e-05
Viruses	dsDNA viruses	Caudovirales	Myoviridae	Myoviridae unclassified subfamily33	Myoviridae unclassified genus33	Salmonella phage PVP-SE1	0	1	0	5.58828e-06
Viruses	dsDNA viruses	Caudovirales	Myoviridae	Myoviridae unclassified subfamily34	Myoviridae unclassified genus34	Synechococcus phage KBS-M-1A	0	1	0	5.58828e-06
Viruses	dsDNA viruses	Caudovirales	Myoviridae	Myoviridae unclassified subfamily35	Myoviridae unclassified genus35	Synechococcus phage S-CAM1	14	29	7.34368e-05	0.00016206
Viruses	dsDNA viruses	Caudovirales	Myoviridae	Myoviridae unclassified subfamily36	Myoviridae unclassified genus36	Synechococcus phage S-CAM8	18	17	9.44188e-05	9.50007e-05
Viruses	dsDNA viruses	Caudovirales	Myoviridae	Myoviridae unclassified subfamily37	Myoviridae unclassified genus37	Synechococcus phage S-CBM2	6	17	3.14729e-05	9.50007e-05
Viruses	dsDNA viruses	Caudovirales	Myoviridae	Myoviridae unclassified subfamily38	Myoviridae unclassified genus38	Synechococcus phage S-CRM01	66	9	0.000346202	5.02945e-05
Viruses	dsDNA viruses	Caudovirales	Myoviridae	Myoviridae unclassified subfamily39	Myoviridae unclassified genus39	Synechococcus phage S-IOM18	11	10	5.77004e-05	5.58828e-05
Viruses	dsDNA viruses	Caudovirales	Myoviridae	Myoviridae unclassified subfamily4	Myoviridae unclassified genus4	Campylobacter phage CP21	0	1	0	5.58828e-06
Viruses	dsDNA viruses	Caudovirales	Myoviridae	Myoviridae unclassified subfamily40	Myoviridae unclassified genus40	Synechococcus phage S-RIM2	8	12	4.19639e-05	6.70593e-05
Viruses	dsDNA viruses	Caudovirales	Myoviridae	Myoviridae unclassified subfamily41	Myoviridae unclassified genus41	Synechococcus phage S-RIM8	4	7	2.09819e-05	3.91179e-05
Viruses	dsDNA viruses	Caudovirales	Myoviridae	Myoviridae unclassified subfamily42	Myoviridae unclassified genus42	Synechococcus phage S-RSM2	5	5	2.62274e-05	2.79414e-05
Viruses	dsDNA viruses	Caudovirales	Myoviridae	Myoviridae unclassified subfamily43	Myoviridae unclassified genus43	Synechococcus phage S-ShM2	6	8	3.14729e-05	4.47062e-05
Viruses	dsDNA viruses	Caudovirales	Myoviridae	Myoviridae unclassified subfamily44	Myoviridae unclassified genus44	Synechococcus phage S-SM1	6	12	3.14729e-05	6.70593e-05
Viruses	dsDNA viruses	Caudovirales	Myoviridae	Myoviridae unclassified subfamily45	Myoviridae unclassified genus45	Synechococcus phage S-SM2	431	1018	0.0022608	0.00568886
Viruses	dsDNA viruses	Caudovirales	Myoviridae	Myoviridae unclassified subfamily46	Myoviridae unclassified genus46	Synechococcus phage S-SSM4	5	20	2.62274e-05	0.000111766
Viruses	dsDNA viruses	Caudovirales	Myoviridae	Myoviridae unclassified subfamily47	Myoviridae unclassified genus47	Synechococcus phage S-SSM5	9	6	4.72094e-05	3.35297e-05
Viruses	dsDNA viruses	Caudovirales	Myoviridae	Myoviridae unclassified subfamily48	Myoviridae unclassified genus48	Synechococcus phage S-SSM7	565	159	0.0029637	0.000888536
Viruses	dsDNA viruses	Caudovirales	Myoviridae	Myoviridae unclassified subfamily49	Myoviridae unclassified genus49	Synechococcus phage Syn19	8	8	4.19639e-05	4.47062e-05
Viruses	dsDNA viruses	Caudovirales	Myoviridae	Myoviridae unclassified subfamily5	Myoviridae unclassified genus5	Cellulophaga phage phiSM	1	0	5.24549e-06	0
Viruses	dsDNA viruses	Caudovirales	Myoviridae	Myoviridae unclassified subfamily50	Myoviridae unclassified genus50	Vibrio phage 11895-B1	11	0	5.77004e-05	0
Viruses	dsDNA viruses	Caudovirales	Myoviridae	Myoviridae unclassified subfamily51	Myoviridae unclassified genus51	Vibrio phage ICP1	0	5	0	2.79414e-05
Viruses	dsDNA viruses	Caudovirales	Myoviridae	Myoviridae unclassified subfamily52	Myoviridae unclassified genus52	Vibrio phage phi16	16	0	8.39278e-05	0
Viruses	dsDNA viruses	Caudovirales	Myoviridae	Myoviridae unclassified subfamily53	Myoviridae unclassified genus53	Vibrio phage vB_VchM-138	5	0	2.62274e-05	0
Viruses	dsDNA viruses	Caudovirales	Myoviridae	Myoviridae unclassified subfamily54	Myoviridae unclassified genus54	Yersinia phage phiR1-RT	2	0	1.0491e-05	0
Viruses	dsDNA viruses	Caudovirales	Myoviridae	Myoviridae unclassified subfamily55	Bcep78-like virus	Bcep78-like virus unassigned type-species	1	3	5.24549e-06	1.67648e-05
Viruses	dsDNA viruses	Caudovirales	Myoviridae	Myoviridae unclassified subfamily56	Hapuna-like virus	Halomonas phage phiHAP-1	0	1	0	5.58828e-06
Viruses	dsDNA viruses	Caudovirales	Myoviridae	Myoviridae unclassified subfamily56	Hapuna-like virus	Vibrio phage VP882	2	5	1.0491e-05	2.79414e-05
Viruses	dsDNA viruses	Caudovirales	Myoviridae	Myoviridae unclassified subfamily6	Myoviridae unclassified genus6	Cronobacter phage CR3	41	0	0.000215065	0
Viruses	dsDNA viruses	Caudovirales	Myoviridae	Myoviridae unclassified subfamily7	Myoviridae unclassified genus7	Cronobacter phage CR5	1	0	5.24549e-06	0
Viruses	dsDNA viruses	Caudovirales	Myoviridae	Myoviridae unclassified subfamily8	Myoviridae unclassified genus8	Cronobacter phage vB_CsaM_GAP32	2	1	1.0491e-05	5.58828e-06
Viruses	dsDNA viruses	Caudovirales	Myoviridae	Myoviridae unclassified subfamily9	Myoviridae unclassified genus9	Cyanophage P-RSM1	20	13	0.00010491	7.26476e-05
Viruses	dsDNA viruses	Caudovirales	Myoviridae	Myoviridae unassigned subfamily	Myoviridae unassigned genus	Myoviridae unassigned type-species	723	589	0.00379249	0.00329149
Viruses	dsDNA viruses	Caudovirales	Myoviridae	Peduovirinae	P2-like virus	Burkholderia phage KS14	1	0	5.24549e-06	0
Viruses	dsDNA viruses	Caudovirales	Myoviridae	Tevenvirinae	Schizot4-like virus	Schizot4-like virus unassigned type-species	2	1	1.0491e-05	5.58828e-06
Viruses	dsDNA viruses	Caudovirales	Myoviridae	Tevenvirinae	Schizot4-like virus	Vibrio phage KVP40	1	0	5.24549e-06	0
Viruses	dsDNA viruses	Caudovirales	Myoviridae	Tevenvirinae	Schizot4-like virus	Vibrio phage nt-1	1	1	5.24549e-06	5.58828e-06
Viruses	dsDNA viruses	Caudovirales	Myoviridae	Tevenvirinae	T4-like virus	Aeromonas phage 65	1	2	5.24549e-06	1.11766e-05
Viruses	dsDNA viruses	Caudovirales	Myoviridae	Tevenvirinae	T4-like virus	Aeromonas phage PX29	0	1	0	5.58828e-06
Viruses	dsDNA viruses	Caudovirales	Myoviridae	Tevenvirinae	T4-like virus	Prochlorococcus phage P-SSM2	125	75	0.000655686	0.000419121
Viruses	dsDNA viruses	Caudovirales	Myoviridae	Tevenvirinae	T4-like virus	Prochlorococcus phage P-SSM4	4	2	2.09819e-05	1.11766e-05
Viruses	dsDNA viruses	Caudovirales	Myoviridae	Tevenvirinae	T4-like virus	Salmonella phage S16	1	0	5.24549e-06	0
Viruses	dsDNA viruses	Caudovirales	Myoviridae	Tevenvirinae	T4-like virus	Sinorhizobium phage phiM12	2	0	1.0491e-05	0
Viruses	dsDNA viruses	Caudovirales	Myoviridae	Tevenvirinae	T4-like virus	Stenotrophomonas phage Smp14	1	0	5.24549e-06	0
Viruses	dsDNA viruses	Caudovirales	Myoviridae	Tevenvirinae	T4-like virus	Synechococcus phage ACG-2014c	3	1	1.57365e-05	5.58828e-06
Viruses	dsDNA viruses	Caudovirales	Myoviridae	Tevenvirinae	T4-like virus	Synechococcus phage metaG-MbCM1	8	7	4.19639e-05	3.91179e-05
Viruses	dsDNA viruses	Caudovirales	Myoviridae	Tevenvirinae	T4-like virus	Synechococcus phage S-PM2	10	2	5.24549e-05	1.11766e-05
Viruses	dsDNA viruses	Caudovirales	Myoviridae	Tevenvirinae	T4-like virus	Synechococcus phage S-RSM4	54	67	0.000283256	0.000374414
Viruses	dsDNA viruses	Caudovirales	Myoviridae	Tevenvirinae	T4-like virus	Synechococcus phage syn9	12	11	6.29458e-05	6.1471e-05
Viruses	dsDNA viruses	Caudovirales	Myoviridae	Tevenvirinae	T4-like virus	T4-like virus unassigned type-species	20	15	0.00010491	8.38241e-05
Viruses	dsDNA viruses	Caudovirales	Myoviridae	Tevenvirinae	Tevenvirinae unassigned genus	Tevenvirinae unassigned type-species	3	0	1.57365e-05	0
Viruses	dsDNA viruses	Caudovirales	Podoviridae	Autographivirinae	Autographivirinae unclassified genus1	Aeromonas phage phiAS7	1	0	5.24549e-06	0
Viruses	dsDNA viruses	Caudovirales	Podoviridae	Autographivirinae	Autographivirinae unclassified genus2	Cyanophage 9515-10a	2	1	1.0491e-05	5.58828e-06
Viruses	dsDNA viruses	Caudovirales	Podoviridae	Autographivirinae	Autographivirinae unclassified genus3	Cyanophage NATL1A-7	2	1	1.0491e-05	5.58828e-06
Viruses	dsDNA viruses	Caudovirales	Podoviridae	Autographivirinae	Autographivirinae unclassified genus4	Cyanophage NATL2A-133	3	0	1.57365e-05	0
Viruses	dsDNA viruses	Caudovirales	Podoviridae	Autographivirinae	Autographivirinae unclassified genus5	Prochlorococcus phage P-SSP7	15	8	7.86823e-05	4.47062e-05
Viruses	dsDNA viruses	Caudovirales	Podoviridae	Autographivirinae	Autographivirinae unclassified genus6	Ralstonia phage RSB2	1	0	5.24549e-06	0
Viruses	dsDNA viruses	Caudovirales	Podoviridae	Autographivirinae	Autographivirinae unclassified genus7	Synechococcus phage P60	4	0	2.09819e-05	0
Viruses	dsDNA viruses	Caudovirales	Podoviridae	Autographivirinae	Autographivirinae unclassified genus8	Synechococcus phage Syn5	8	1	4.19639e-05	5.58828e-06
Viruses	dsDNA viruses	Caudovirales	Podoviridae	Autographivirinae	Autographivirinae unclassified genus9	Yersinia phage phi80-18	3	0	1.57365e-05	0
Viruses	dsDNA viruses	Caudovirales	Podoviridae	Autographivirinae	Autographivirinae unassigned genus	Autographivirinae unassigned type-species	28	2	0.000146874	1.11766e-05
Viruses	dsDNA viruses	Caudovirales	Podoviridae	Autographivirinae	PhiKMV-like virus	Cronobacter phage vB_CskP_GAP227	1	0	5.24549e-06	0
Viruses	dsDNA viruses	Caudovirales	Podoviridae	Autographivirinae	PhiKMV-like virus	Escherichia phage phiKT	21	1	0.000110155	5.58828e-06
Viruses	dsDNA viruses	Caudovirales	Podoviridae	Autographivirinae	PhiKMV-like virus	Unclassified phiKMV-like phage	6	0	3.14729e-05	0
Viruses	dsDNA viruses	Caudovirales	Podoviridae	Autographivirinae	PhiKMV-like virus	PhiKMV-like virus unassigned type-species	2	0	1.0491e-05	0
Viruses	dsDNA viruses	Caudovirales	Podoviridae	Autographivirinae	PhiKMV-like virus	Ralstonia phage RSB1	4	0	2.09819e-05	0
Viruses	dsDNA viruses	Caudovirales	Podoviridae	Autographivirinae	T7-like virus	Enterobacteria phage K30	1	0	5.24549e-06	0
Viruses	dsDNA viruses	Caudovirales	Podoviridae	Autographivirinae	T7-like virus	Erwinia phage vB_EamP-L1	1	1	5.24549e-06	5.58828e-06
Viruses	dsDNA viruses	Caudovirales	Podoviridae	Autographivirinae	T7-like virus	T7-like virus unassigned type-species	6	3	3.14729e-05	1.67648e-05
Viruses	dsDNA viruses	Caudovirales	Podoviridae	Podoviridae unclassified subfamily1	Podoviridae unclassified genus1	Alteromonas phage vB_AmaP_AD45-P	9	0	4.72094e-05	0
Viruses	dsDNA viruses	Caudovirales	Podoviridae	Podoviridae unclassified subfamily10	Podoviridae unclassified genus10	Enterobacteria phage IME10	1	0	5.24549e-06	0
Viruses	dsDNA viruses	Caudovirales	Podoviridae	Podoviridae unclassified subfamily11	Podoviridae unclassified genus11	Erwinia phage PEp14	1	35	5.24549e-06	0.00019559
Viruses	dsDNA viruses	Caudovirales	Podoviridae	Podoviridae unclassified subfamily12	Podoviridae unclassified genus12	Myxococcus phage Mx8	0	5	0	2.79414e-05
Viruses	dsDNA viruses	Caudovirales	Podoviridae	Podoviridae unclassified subfamily13	Podoviridae unclassified genus13	Pelagibacter phage HTVC010P	14	14	7.34368e-05	7.82359e-05
Viruses	dsDNA viruses	Caudovirales	Podoviridae	Podoviridae unclassified subfamily14	Podoviridae unclassified genus14	Pelagibacter phage HTVC011P	1	3	5.24549e-06	1.67648e-05
Viruses	dsDNA viruses	Caudovirales	Podoviridae	Podoviridae unclassified subfamily15	Podoviridae unclassified genus15	Pelagibacter phage HTVC019P	8	10	4.19639e-05	5.58828e-05
Viruses	dsDNA viruses	Caudovirales	Podoviridae	Podoviridae unclassified subfamily16	Podoviridae unclassified genus16	Planktothrix phage PaV-LD	33	0	0.000173101	0
Viruses	dsDNA viruses	Caudovirales	Podoviridae	Podoviridae unclassified subfamily17	Podoviridae unclassified genus17	Podovirus SOG	12	5	6.29458e-05	2.79414e-05
Viruses	dsDNA viruses	Caudovirales	Podoviridae	Podoviridae unclassified subfamily18	Podoviridae unclassified genus18	Pseudoalteromonas phage RIO-1	124	2	0.00065044	1.11766e-05
Viruses	dsDNA viruses	Caudovirales	Podoviridae	Podoviridae unclassified subfamily19	Podoviridae unclassified genus19	Pseudomonas phage Bf7	3	0	1.57365e-05	0
Viruses	dsDNA viruses	Caudovirales	Podoviridae	Podoviridae unclassified subfamily2	Podoviridae unclassified genus2	Brucella phage Tb	2	0	1.0491e-05	0
Viruses	dsDNA viruses	Caudovirales	Podoviridae	Podoviridae unclassified subfamily20	Podoviridae unclassified genus20	Pseudomonas phage tf	4	0	2.09819e-05	0
Viruses	dsDNA viruses	Caudovirales	Podoviridae	Podoviridae unclassified subfamily21	Podoviridae unclassified genus21	Pseudomonas phage UFV-P2	2	0	1.0491e-05	0
Viruses	dsDNA viruses	Caudovirales	Podoviridae	Podoviridae unclassified subfamily22	Podoviridae unclassified genus22	Puniceispirillum phage HMO-2011	104	92	0.000545531	0.000514121
Viruses	dsDNA viruses	Caudovirales	Podoviridae	Podoviridae unclassified subfamily23	Podoviridae unclassified genus23	Rhizobium phage RHEph01	2	1	1.0491e-05	5.58828e-06
Viruses	dsDNA viruses	Caudovirales	Podoviridae	Podoviridae unclassified subfamily24	Podoviridae unclassified genus24	Rhizobium phage RHEph02	37	3	0.000194083	1.67648e-05
Viruses	dsDNA viruses	Caudovirales	Podoviridae	Podoviridae unclassified subfamily25	Podoviridae unclassified genus25	Salinivibrio phage CW02	137	3	0.000718632	1.67648e-05
Viruses	dsDNA viruses	Caudovirales	Podoviridae	Podoviridae unclassified subfamily26	Podoviridae unclassified genus26	Synechococcus phage S-CBP4	2	1	1.0491e-05	5.58828e-06
Viruses	dsDNA viruses	Caudovirales	Podoviridae	Podoviridae unclassified subfamily27	Podoviridae unclassified genus27	Synechococcus phage S-CBP42	0	1	0	5.58828e-06
Viruses	dsDNA viruses	Caudovirales	Podoviridae	Podoviridae unclassified subfamily28	Podoviridae unclassified genus28	Synechococcus phage S-RIP1	19	8	9.96642e-05	4.47062e-05
Viruses	dsDNA viruses	Caudovirales	Podoviridae	Podoviridae unclassified subfamily29	Podoviridae unclassified genus29	Synechococcus phage S-RIP2	20	6	0.00010491	3.35297e-05
Viruses	dsDNA viruses	Caudovirales	Podoviridae	Podoviridae unclassified subfamily3	Podoviridae unclassified genus3	Cellulophaga phage phi14:2	5	1	2.62274e-05	5.58828e-06
Viruses	dsDNA viruses	Caudovirales	Podoviridae	Podoviridae unclassified subfamily30	Podoviridae unclassified genus30	Vibrio phage ICP2	26	0	0.000136383	0
Viruses	dsDNA viruses	Caudovirales	Podoviridae	Podoviridae unclassified subfamily31	Podoviridae unclassified genus31	Xanthomonas citri phage CP2	2	8	1.0491e-05	4.47062e-05
Viruses	dsDNA viruses	Caudovirales	Podoviridae	Podoviridae unclassified subfamily32	Podoviridae unclassified genus32	Xylella phage Xfas53	0	1	0	5.58828e-06
Viruses	dsDNA viruses	Caudovirales	Podoviridae	Podoviridae unclassified subfamily33	Bppuna-like virus	Bordetella phage BPP-1	8	0	4.19639e-05	0
Viruses	dsDNA viruses	Caudovirales	Podoviridae	Podoviridae unclassified subfamily33	Bppuna-like virus	Burkholderia phage BcepC6B	1	0	5.24549e-06	0
Viruses	dsDNA viruses	Caudovirales	Podoviridae	Podoviridae unclassified subfamily34	Luz24-like virus	Luz24-like virus unassigned type-species	9	0	4.72094e-05	0
Viruses	dsDNA viruses	Caudovirales	Podoviridae	Podoviridae unclassified subfamily35	N4-like virus	Enterobacter phage EcP1	3	0	1.57365e-05	0
Viruses	dsDNA viruses	Caudovirales	Podoviridae	Podoviridae unclassified subfamily35	N4-like virus	Erwinia phage vB_EamP-S6	0	2	0	1.11766e-05
Viruses	dsDNA viruses	Caudovirales	Podoviridae	Podoviridae unclassified subfamily35	N4-like virus	Escherichia phage N4	1	0	5.24549e-06	0
Viruses	dsDNA viruses	Caudovirales	Podoviridae	Podoviridae unclassified subfamily35	N4-like virus	N4-like virus unassigned type-species	52	55	0.000272765	0.000307355
Viruses	dsDNA viruses	Caudovirales	Podoviridae	Podoviridae unclassified subfamily35	N4-like virus	Pseudoalteromonas phage pYD6-A	2	3	1.0491e-05	1.67648e-05
Viruses	dsDNA viruses	Caudovirales	Podoviridae	Podoviridae unclassified subfamily35	N4-like virus	Pseudomonas phage LUZ7	8	2	4.19639e-05	1.11766e-05
Viruses	dsDNA viruses	Caudovirales	Podoviridae	Podoviridae unclassified subfamily35	N4-like virus	Silicibacter phage DSS3phi2	1	0	5.24549e-06	0
Viruses	dsDNA viruses	Caudovirales	Podoviridae	Podoviridae unclassified subfamily35	N4-like virus	Sulfitobacter phage EE36phi1	1	0	5.24549e-06	0
Viruses	dsDNA viruses	Caudovirales	Podoviridae	Podoviridae unclassified subfamily35	N4-like virus	Vibrio phage VBP47	1	7	5.24549e-06	3.91179e-05
Viruses	dsDNA viruses	Caudovirales	Podoviridae	Podoviridae unclassified subfamily36	P22-like virus	Enterobacteria phage ST104	3	0	1.57365e-05	0
Viruses	dsDNA viruses	Caudovirales	Podoviridae	Podoviridae unclassified subfamily37	Phieco32-like virus	Cronobacter phage vB_CsaP_GAP52	1	0	5.24549e-06	0
Viruses	dsDNA viruses	Caudovirales	Podoviridae	Podoviridae unclassified subfamily38	Uncultured T7-like podovirus	Uncultured T7-like podovirus unassigned type-species	5	1	2.62274e-05	5.58828e-06
Viruses	dsDNA viruses	Caudovirales	Podoviridae	Podoviridae unclassified subfamily4	Podoviridae unclassified genus4	Cellulophaga phage phi18:3	2	0	1.0491e-05	0
Viruses	dsDNA viruses	Caudovirales	Podoviridae	Podoviridae unclassified subfamily5	Podoviridae unclassified genus5	Cellulophaga phage phi4:1	1	0	5.24549e-06	0
Viruses	dsDNA viruses	Caudovirales	Podoviridae	Podoviridae unclassified subfamily6	Podoviridae unclassified genus6	Cyanophage S-CBP1	1	1	5.24549e-06	5.58828e-06
Viruses	dsDNA viruses	Caudovirales	Podoviridae	Podoviridae unclassified subfamily7	Podoviridae unclassified genus7	Cyanophage S-CBP3	2	1	1.0491e-05	5.58828e-06
Viruses	dsDNA viruses	Caudovirales	Podoviridae	Podoviridae unclassified subfamily8	Podoviridae unclassified genus8	EBPR podovirus 2	276	11	0.00144775	6.1471e-05
Viruses	dsDNA viruses	Caudovirales	Podoviridae	Podoviridae unclassified subfamily9	Podoviridae unclassified genus9	Enterobacteria phage 933W sensu lato	1	0	5.24549e-06	0
Viruses	dsDNA viruses	Caudovirales	Podoviridae	Podoviridae unassigned subfamily	Podoviridae unassigned genus	Podoviridae unassigned type-species	83	16	0.000435375	8.94124e-05
Viruses	dsDNA viruses	Caudovirales	Siphoviridae	Siphoviridae unclassified subfamily1	Siphoviridae unclassified genus1	Actinoplanes phage phiAsp2	2	0	1.0491e-05	0
Viruses	dsDNA viruses	Caudovirales	Siphoviridae	Siphoviridae unclassified subfamily10	Siphoviridae unclassified genus10	Cellulophaga phage phi18:1	0	1	0	5.58828e-06
Viruses	dsDNA viruses	Caudovirales	Siphoviridae	Siphoviridae unclassified subfamily11	Siphoviridae unclassified genus11	Cellulophaga phage phiST	94	451	0.000493076	0.00252031
Viruses	dsDNA viruses	Caudovirales	Siphoviridae	Siphoviridae unclassified subfamily12	Siphoviridae unclassified genus12	Cyanophage PSS2	2	0	1.0491e-05	0
Viruses	dsDNA viruses	Caudovirales	Siphoviridae	Siphoviridae unclassified subfamily13	Siphoviridae unclassified genus13	EBPR siphovirus 2	1	3	5.24549e-06	1.67648e-05
Viruses	dsDNA viruses	Caudovirales	Siphoviridae	Siphoviridae unclassified subfamily14	Siphoviridae unclassified genus14	EBPR siphovirus 4	5	1	2.62274e-05	5.58828e-06
Viruses	dsDNA viruses	Caudovirales	Siphoviridae	Siphoviridae unclassified subfamily15	Siphoviridae unclassified genus15	Enterobacter phage Enc34	0	1	0	5.58828e-06
Viruses	dsDNA viruses	Caudovirales	Siphoviridae	Siphoviridae unclassified subfamily16	Siphoviridae unclassified genus16	Erwinia phage phiEaH2	1	0	5.24549e-06	0
Viruses	dsDNA viruses	Caudovirales	Siphoviridae	Siphoviridae unclassified subfamily17	Siphoviridae unclassified genus17	Escherichia phage K1-dep(1)	1	0	5.24549e-06	0
Viruses	dsDNA viruses	Caudovirales	Siphoviridae	Siphoviridae unclassified subfamily18	Siphoviridae unclassified genus18	Flavobacterium phage 11b	1	0	5.24549e-06	0
Viruses	dsDNA viruses	Caudovirales	Siphoviridae	Siphoviridae unclassified subfamily19	Siphoviridae unclassified genus19	Mycobacterium phage HelDan	0	1	0	5.58828e-06
Viruses	dsDNA viruses	Caudovirales	Siphoviridae	Siphoviridae unclassified subfamily2	Siphoviridae unclassified genus2	Azospirillum phage Cd	4	0	2.09819e-05	0
Viruses	dsDNA viruses	Caudovirales	Siphoviridae	Siphoviridae unclassified subfamily20	Siphoviridae unclassified genus20	Mycobacterium phage Jebeks	1	0	5.24549e-06	0
Viruses	dsDNA viruses	Caudovirales	Siphoviridae	Siphoviridae unclassified subfamily21	Siphoviridae unclassified genus21	Mycobacterium phage Marvin	3	0	1.57365e-05	0
Viruses	dsDNA viruses	Caudovirales	Siphoviridae	Siphoviridae unclassified subfamily22	Siphoviridae unclassified genus22	Mycobacterium phage Microwolf	12	0	6.29458e-05	0
Viruses	dsDNA viruses	Caudovirales	Siphoviridae	Siphoviridae unclassified subfamily23	Siphoviridae unclassified genus23	Mycobacterium phage Omega	0	1	0	5.58828e-06
Viruses	dsDNA viruses	Caudovirales	Siphoviridae	Siphoviridae unclassified subfamily24	Siphoviridae unclassified genus24	Mycobacterium phage Pukovnik	2	0	1.0491e-05	0
Viruses	dsDNA viruses	Caudovirales	Siphoviridae	Siphoviridae unclassified subfamily25	Siphoviridae unclassified genus25	Pseudoalteromonas phage H105/1	1	0	5.24549e-06	0
Viruses	dsDNA viruses	Caudovirales	Siphoviridae	Siphoviridae unclassified subfamily26	Siphoviridae unclassified genus26	Pseudoalteromonas phage TW1	3	0	1.57365e-05	0
Viruses	dsDNA viruses	Caudovirales	Siphoviridae	Siphoviridae unclassified subfamily27	Siphoviridae unclassified genus27	Pseudomonas phage PAJU2	9	0	4.72094e-05	0
Viruses	dsDNA viruses	Caudovirales	Siphoviridae	Siphoviridae unclassified subfamily28	Siphoviridae unclassified genus28	Rhizobium phage 16-3	2	0	1.0491e-05	0
Viruses	dsDNA viruses	Caudovirales	Siphoviridae	Siphoviridae unclassified subfamily29	Siphoviridae unclassified genus29	Rhodobacter phage RC1	42	6	0.00022031	3.35297e-05
Viruses	dsDNA viruses	Caudovirales	Siphoviridae	Siphoviridae unclassified subfamily3	Siphoviridae unclassified genus3	Bacillus phage PBC1	4	0	2.09819e-05	0
Viruses	dsDNA viruses	Caudovirales	Siphoviridae	Siphoviridae unclassified subfamily30	Siphoviridae unclassified genus30	Riemerella phage RAP44	8	0	4.19639e-05	0
Viruses	dsDNA viruses	Caudovirales	Siphoviridae	Siphoviridae unclassified subfamily31	Siphoviridae unclassified genus31	Roseobacter phage RDJL Phi 1	10	0	5.24549e-05	0
Viruses	dsDNA viruses	Caudovirales	Siphoviridae	Siphoviridae unclassified subfamily32	Siphoviridae unclassified genus32	Salmonella phage FSL SP-030	9	0	4.72094e-05	0
Viruses	dsDNA viruses	Caudovirales	Siphoviridae	Siphoviridae unclassified subfamily33	Siphoviridae unclassified genus33	Salmonella phage FSL SP-049	2	0	1.0491e-05	0
Viruses	dsDNA viruses	Caudovirales	Siphoviridae	Siphoviridae unclassified subfamily34	Siphoviridae unclassified genus34	Salmonella phage FSL SP-062	37	0	0.000194083	0
Viruses	dsDNA viruses	Caudovirales	Siphoviridae	Siphoviridae unclassified subfamily35	Siphoviridae unclassified genus35	Serratia phage Eta	0	1	0	5.58828e-06
Viruses	dsDNA viruses	Caudovirales	Siphoviridae	Siphoviridae unclassified subfamily36	Siphoviridae unclassified genus36	Synechococcus phage S-CBS1	2	0	1.0491e-05	0
Viruses	dsDNA viruses	Caudovirales	Siphoviridae	Siphoviridae unclassified subfamily37	Siphoviridae unclassified genus37	Synechococcus phage S-CBS2	12	8	6.29458e-05	4.47062e-05
Viruses	dsDNA viruses	Caudovirales	Siphoviridae	Siphoviridae unclassified subfamily38	Siphoviridae unclassified genus38	Synechococcus phage S-CBS3	2	1	1.0491e-05	5.58828e-06
Viruses	dsDNA viruses	Caudovirales	Siphoviridae	Siphoviridae unclassified subfamily39	Siphoviridae unclassified genus39	Synechococcus phage S-CBS4	46	5	0.000241292	2.79414e-05
Viruses	dsDNA viruses	Caudovirales	Siphoviridae	Siphoviridae unclassified subfamily4	Siphoviridae unclassified genus4	Bacillus phage PM1	4	0	2.09819e-05	0
Viruses	dsDNA viruses	Caudovirales	Siphoviridae	Siphoviridae unclassified subfamily40	Siphoviridae unclassified genus40	Synechococcus phage S-SKS1	68	53	0.000356693	0.000296179
Viruses	dsDNA viruses	Caudovirales	Siphoviridae	Siphoviridae unclassified subfamily41	Siphoviridae unclassified genus41	Vibrio phage pYD38-B	1	0	5.24549e-06	0
Viruses	dsDNA viruses	Caudovirales	Siphoviridae	Siphoviridae unclassified subfamily42	Siphoviridae unclassified genus42	Xanthomonas phage phiL7	7	1	3.67184e-05	5.58828e-06
Viruses	dsDNA viruses	Caudovirales	Siphoviridae	Siphoviridae unclassified subfamily43	Siphoviridae unclassified genus43	Yersinia phage phiR201	1	0	5.24549e-06	0
Viruses	dsDNA viruses	Caudovirales	Siphoviridae	Siphoviridae unclassified subfamily44	Siphoviridae unclassified genus44	Yersinia phage PY54	0	3	0	1.67648e-05
Viruses	dsDNA viruses	Caudovirales	Siphoviridae	Siphoviridae unclassified subfamily45	N15-like virus	Enterobacteria phage N15	0	1	0	5.58828e-06
Viruses	dsDNA viruses	Caudovirales	Siphoviridae	Siphoviridae unclassified subfamily46	T5-like virus	Vibrio phage pVp-1	0	1	0	5.58828e-06
Viruses	dsDNA viruses	Caudovirales	Siphoviridae	Siphoviridae unclassified subfamily47	Tuna-like virus	Enterobacteria phage vB_EcoS_Rogue1	1	0	5.24549e-06	0
Viruses	dsDNA viruses	Caudovirales	Siphoviridae	Siphoviridae unclassified subfamily48	Yua-like virus	Phage phiJL001	2	0	1.0491e-05	0
Viruses	dsDNA viruses	Caudovirales	Siphoviridae	Siphoviridae unclassified subfamily48	Yua-like virus	Pseudomonas phage M6	1	0	5.24549e-06	0
Viruses	dsDNA viruses	Caudovirales	Siphoviridae	Siphoviridae unclassified subfamily5	Siphoviridae unclassified genus5	Burkholderia phage AH2	2	1	1.0491e-05	5.58828e-06
Viruses	dsDNA viruses	Caudovirales	Siphoviridae	Siphoviridae unclassified subfamily6	Siphoviridae unclassified genus6	Burkholderia phage BcepNazgul	1	0	5.24549e-06	0
Viruses	dsDNA viruses	Caudovirales	Siphoviridae	Siphoviridae unclassified subfamily7	Siphoviridae unclassified genus7	Caulobacter phage CcrColossus	13	2	6.81913e-05	1.11766e-05
Viruses	dsDNA viruses	Caudovirales	Siphoviridae	Siphoviridae unclassified subfamily8	Siphoviridae unclassified genus8	Caulobacter phage CcrRogue	1	0	5.24549e-06	0
Viruses	dsDNA viruses	Caudovirales	Siphoviridae	Siphoviridae unclassified subfamily9	Siphoviridae unclassified genus9	Cellulophaga phage phi10:1	3	1	1.57365e-05	5.58828e-06
Viruses	dsDNA viruses	Caudovirales	Siphoviridae	Siphoviridae unassigned subfamily	Siphoviridae unassigned genus	Siphoviridae unassigned type-species	61	3	0.000319975	1.67648e-05
Viruses	dsDNA viruses	dsDNA viruses unclassified order1	Baculoviridae	Baculoviridae unclassified subfamily1	Alphabaculovirus	Alphabaculovirus unassigned type-species	5	1	2.62274e-05	5.58828e-06
Viruses	dsDNA viruses	dsDNA viruses unclassified order1	Baculoviridae	Baculoviridae unclassified subfamily1	Alphabaculovirus	Antheraea pernyi nucleopolyhedrovirus	1	1	5.24549e-06	5.58828e-06
Viruses	dsDNA viruses	dsDNA viruses unclassified order1	Baculoviridae	Baculoviridae unclassified subfamily1	Alphabaculovirus	Anticarsia gemmatalis nucleopolyhedrovirus	1	3	5.24549e-06	1.67648e-05
Viruses	dsDNA viruses	dsDNA viruses unclassified order1	Baculoviridae	Baculoviridae unclassified subfamily1	Alphabaculovirus	Bombyx mandarina nucleopolyhedrovirus	1	0	5.24549e-06	0
Viruses	dsDNA viruses	dsDNA viruses unclassified order1	Baculoviridae	Baculoviridae unclassified subfamily1	Alphabaculovirus	Choristoneura fumiferana DEF multiple nucleopolyhedrovirus	1	0	5.24549e-06	0
Viruses	dsDNA viruses	dsDNA viruses unclassified order1	Baculoviridae	Baculoviridae unclassified subfamily1	Alphabaculovirus	Chrysodeixis chalcites nucleopolyhedrovirus	1	0	5.24549e-06	0
Viruses	dsDNA viruses	dsDNA viruses unclassified order1	Baculoviridae	Baculoviridae unclassified subfamily1	Alphabaculovirus	Epiphyas postvittana nucleopolyhedrovirus	0	1	0	5.58828e-06
Viruses	dsDNA viruses	dsDNA viruses unclassified order1	Baculoviridae	Baculoviridae unclassified subfamily1	Alphabaculovirus	Hyphantria cunea nucleopolyhedrovirus	1	3	5.24549e-06	1.67648e-05
Viruses	dsDNA viruses	dsDNA viruses unclassified order1	Baculoviridae	Baculoviridae unclassified subfamily1	Alphabaculovirus	Lymantria dispar multiple nucleopolyhedrovirus	1	1	5.24549e-06	5.58828e-06
Viruses	dsDNA viruses	dsDNA viruses unclassified order1	Baculoviridae	Baculoviridae unclassified subfamily1	Alphabaculovirus	Philosamia cynthia ricini nucleopolyhedrovirus virus	1	0	5.24549e-06	0
Viruses	dsDNA viruses	dsDNA viruses unclassified order1	Baculoviridae	Baculoviridae unclassified subfamily1	Alphabaculovirus	Spodoptera litura nucleopolyhedrovirus	1	0	5.24549e-06	0
Viruses	dsDNA viruses	dsDNA viruses unclassified order1	Baculoviridae	Baculoviridae unclassified subfamily2	Betabaculovirus	Adoxophyes orana granulovirus	0	13	0	7.26476e-05
Viruses	dsDNA viruses	dsDNA viruses unclassified order1	Baculoviridae	Baculoviridae unclassified subfamily2	Betabaculovirus	Helicoverpa armigera granulovirus	0	2	0	1.11766e-05
Viruses	dsDNA viruses	dsDNA viruses unclassified order1	Baculoviridae	Baculoviridae unclassified subfamily2	Betabaculovirus	Plutella xylostella granulovirus	1	0	5.24549e-06	0
Viruses	dsDNA viruses	dsDNA viruses unclassified order1	Baculoviridae	Baculoviridae unassigned subfamily	Baculoviridae unassigned genus	Baculoviridae unassigned type-species	1	1	5.24549e-06	5.58828e-06
Viruses	dsDNA viruses	dsDNA viruses unclassified order2	Hytrosaviridae	Hytrosaviridae unclassified subfamily1	Muscavirus	Musca hytrovirus	1	0	5.24549e-06	0
Viruses	dsDNA viruses	dsDNA viruses unclassified order3	Iridoviridae	Iridoviridae unclassified subfamily1	Iridovirus	Acetes erythraeus iridovirus	0	1	0	5.58828e-06
Viruses	dsDNA viruses	dsDNA viruses unclassified order3	Iridoviridae	Iridoviridae unclassified subfamily1	Iridovirus	Invertebrate iridovirus 22	0	2	0	1.11766e-05
Viruses	dsDNA viruses	dsDNA viruses unclassified order3	Iridoviridae	Iridoviridae unclassified subfamily1	Ranavirus	Frog virus 3	10	3	5.24549e-05	1.67648e-05
Viruses	dsDNA viruses	dsDNA viruses unclassified order3	Iridoviridae	Iridoviridae unassigned subfamily	Iridoviridae unassigned genus	Iridoviridae unassigned type-species	0	1	0	5.58828e-06
Viruses	dsDNA viruses	dsDNA viruses unclassified order4	Papillomaviridae	Papillomaviridae unclassified subfamily1	Taupapillomavirus	Taupapillomavirus 1	1	0	5.24549e-06	0
Viruses	dsDNA viruses	dsDNA viruses unclassified order4	Phycodnaviridae	Phycodnaviridae unclassified subfamily1	Chlorovirus	Chlorovirus unassigned type-species	3	4	1.57365e-05	2.23531e-05
Viruses	dsDNA viruses	dsDNA viruses unclassified order4	Phycodnaviridae	Phycodnaviridae unclassified subfamily1	Chlorovirus	Unclassified Chlorovirus	149	15	0.000781577	8.38241e-05
Viruses	dsDNA viruses	dsDNA viruses unclassified order4	Phycodnaviridae	Phycodnaviridae unclassified subfamily2	Coccolithovirus	Coccolithovirus unassigned type-species	5	7	2.62274e-05	3.91179e-05
Viruses	dsDNA viruses	dsDNA viruses unclassified order4	Phycodnaviridae	Phycodnaviridae unclassified subfamily2	Coccolithovirus	Emiliania huxleyi virus 86	2	5	1.0491e-05	2.79414e-05
Viruses	dsDNA viruses	dsDNA viruses unclassified order4	Phycodnaviridae	Phycodnaviridae unclassified subfamily2	Coccolithovirus	Unclassified Coccolithovirus	24	11	0.000125892	6.1471e-05
Viruses	dsDNA viruses	dsDNA viruses unclassified order4	Phycodnaviridae	Phycodnaviridae unclassified subfamily3	Phaeovirus	Feldmannia irregularis virus a	0	1	0	5.58828e-06
Viruses	dsDNA viruses	dsDNA viruses unclassified order4	Phycodnaviridae	Phycodnaviridae unclassified subfamily4	Prasinovirus	Micromonas pusilla virus SP1 sensu lato	1	1	5.24549e-06	5.58828e-06
Viruses	dsDNA viruses	dsDNA viruses unclassified order4	Phycodnaviridae	Phycodnaviridae unclassified subfamily4	Prasinovirus	Unclassified Prasinovirus	10	1	5.24549e-05	5.58828e-06
Viruses	dsDNA viruses	dsDNA viruses unclassified order4	Phycodnaviridae	Phycodnaviridae unclassified subfamily4	Prasinovirus	Prasinovirus unassigned type-species	0	1	0	5.58828e-06
Viruses	dsDNA viruses	dsDNA viruses unclassified order4	Phycodnaviridae	Phycodnaviridae unclassified subfamily5	Prymnesiovirus	Unclassified Prymnesiovirus	10	4	5.24549e-05	2.23531e-05
Viruses	dsDNA viruses	dsDNA viruses unclassified order4	Phycodnaviridae	Phycodnaviridae unclassified subfamily6	Phycodnaviridae unclassified genus1	Ostreococcus tauri virus RT-2011	1	2	5.24549e-06	1.11766e-05
Viruses	dsDNA viruses	dsDNA viruses unclassified order4	Phycodnaviridae	Phycodnaviridae unclassified subfamily7	Phycodnaviridae unclassified genus2	Phaeocystis pouchetii virus	1	0	5.24549e-06	0
Viruses	dsDNA viruses	dsDNA viruses unclassified order4	Phycodnaviridae	Phycodnaviridae unassigned subfamily	Phycodnaviridae unassigned genus	Phycodnaviridae unassigned type-species	25	7	0.000131137	3.91179e-05
Viruses	dsDNA viruses	dsDNA viruses unclassified order5	Polydnaviridae	Polydnaviridae unclassified subfamily1	Bracovirus	Cotesia sesamiae bracovirus	0	1	0	5.58828e-06
Viruses	dsDNA viruses	dsDNA viruses unclassified order5	Polydnaviridae	Polydnaviridae unclassified subfamily1	Bracovirus	Cotesia vestalis bracovirus	0	1	0	5.58828e-06
Viruses	dsDNA viruses	dsDNA viruses unclassified order5	Polydnaviridae	Polydnaviridae unclassified subfamily2	Ichnovirus	Glypta fumiferanae ichnovirus	0	11	0	6.1471e-05
Viruses	dsDNA viruses	dsDNA viruses unclassified order6	Poxviridae	Chordopoxvirinae	Orthopoxvirus	Cowpox virus	2	0	1.0491e-05	0
Viruses	dsDNA viruses	dsDNA viruses unclassified order6	Poxviridae	Chordopoxvirinae	Orthopoxvirus	Monkeypox virus	0	1	0	5.58828e-06
Viruses	dsDNA viruses	dsDNA viruses unclassified order6	Poxviridae	Chordopoxvirinae	Orthopoxvirus	Taterapox virus	2	3	1.0491e-05	1.67648e-05
Viruses	dsDNA viruses	dsDNA viruses unclassified order6	Poxviridae	Chordopoxvirinae	Orthopoxvirus	Vaccinia virus	0	1	0	5.58828e-06
Viruses	dsDNA viruses	dsDNA viruses unclassified order6	Poxviridae	Entomopoxvirinae	Betaentomopoxvirus	Unclassified Betaentomopoxvirus	1	0	5.24549e-06	0
Viruses	dsDNA viruses	dsDNA viruses unclassified order6	Poxviridae	Poxviridae unassigned subfamily	Poxviridae unassigned genus	Poxviridae unassigned type-species	4	0	2.09819e-05	0
Viruses	dsDNA viruses	dsDNA viruses unassigned order	dsDNA viruses unassigned family	dsDNA viruses unassigned subfamily	dsDNA viruses unassigned genus	dsDNA viruses unassigned type-species	871	474	0.00456882	0.00264884
Viruses	dsDNA viruses	Herpesvirales	Alloherpesviridae	Siphoviridae unclassified subfamily49	Cyprinivirus	Cyprinid herpesvirus 3	3	3	1.57365e-05	1.67648e-05
Viruses	dsDNA viruses	Herpesvirales	Herpesviridae	Alphaherpesvirinae	Mardivirus	Gallid herpesvirus 3	0	1	0	5.58828e-06
Viruses	dsDNA viruses	Herpesvirales	Herpesviridae	Alphaherpesvirinae	Mardivirus	Meleagrid herpesvirus 1	1	0	5.24549e-06	0
Viruses	dsDNA viruses	Herpesvirales	Herpesviridae	Alphaherpesvirinae	Simplexvirus	Human herpesvirus 1	1	0	5.24549e-06	0
Viruses	dsDNA viruses	Herpesvirales	Herpesviridae	Alphaherpesvirinae	Simplexvirus	Simplexvirus unassigned type-species	1	0	5.24549e-06	0
Viruses	dsDNA viruses	Herpesvirales	Herpesviridae	Alphaherpesvirinae	Varicellovirus	Bovine herpesvirus 1	1	0	5.24549e-06	0
Viruses	dsDNA viruses	Herpesvirales	Herpesviridae	Alphaherpesvirinae	Varicellovirus	Suid herpesvirus 1	1	0	5.24549e-06	0
Viruses	dsDNA viruses	Herpesvirales	Herpesviridae	Betaherpesvirinae	Roseolovirus	Human herpesvirus 6	21	73	0.000110155	0.000407944
Viruses	dsDNA viruses	Herpesvirales	Herpesviridae	Gammaherpesvirinae	Lymphocryptovirus	Human herpesvirus 4	1	1	5.24549e-06	5.58828e-06
Viruses	dsDNA viruses	Herpesvirales	Herpesviridae	Gammaherpesvirinae	Lymphocryptovirus	Papiine herpesvirus 1	1	0	5.24549e-06	0
Viruses	dsDNA viruses	Herpesvirales	Herpesviridae	Gammaherpesvirinae	Rhadinovirus	Human herpesvirus 8	0	1	0	5.58828e-06
Viruses	dsDNA viruses	Herpesvirales	Herpesviridae	Gammaherpesvirinae	Rhadinovirus	Saimiriine herpesvirus 2	0	1	0	5.58828e-06
Viruses	dsDNA viruses	Mimiviridae	Mimiviridae unclassified family1	Mimiviridae unclassified subfamily1	Cafeteriavirus	Cafeteria roenbergensis virus	6	1	3.14729e-05	5.58828e-06
Viruses	dsDNA viruses	Mimiviridae	Mimiviridae unclassified family2	Mimiviridae unclassified subfamily2	Megavirus	Megavirus chiliensis	2	6	1.0491e-05	3.35297e-05
Viruses	dsDNA viruses	Mimiviridae	Mimiviridae unclassified family3	Mimiviridae unclassified subfamily3	Mimivirus	Acanthamoeba polyphaga mimivirus	1	0	5.24549e-06	0
Viruses	dsDNA viruses	Mimiviridae	Mimiviridae unclassified family4	Mimiviridae unclassified subfamily4	Moumouvirus	Moumouvirus goulette	3	0	1.57365e-05	0
Viruses	dsDNA viruses	Mimiviridae	Mimiviridae unclassified family4	Mimiviridae unclassified subfamily4	Moumouvirus	Moumouvirus Monve	0	2	0	1.11766e-05
Viruses	dsDNA viruses	Mimiviridae	Mimiviridae unclassified family4	Mimiviridae unclassified subfamily4	Moumouvirus	Moumouvirus unassigned type-species	0	1	0	5.58828e-06
Viruses	dsDNA viruses	Mimiviridae	Mimiviridae unassigned family	Mimiviridae unassigned subfamily	Mimiviridae unassigned genus	Mimiviridae unassigned type-species	6	14	3.14729e-05	7.82359e-05
Viruses	dsDNA viruses	Unclassified dsDNA phages	Unclassified dsDNA phages unclassified family1	Unclassified dsDNA phages unclassified subfamily1	Unclassified dsDNA phages unclassified genus1	Cyanophage KBS-P-1A	5	1	2.62274e-05	5.58828e-06
Viruses	dsDNA viruses	Unclassified dsDNA phages	Unclassified dsDNA phages unclassified family10	Unclassified dsDNA phages unclassified subfamily10	Unclassified dsDNA phages unclassified genus10	Prochlorococcus phage P-RSP2	4	7	2.09819e-05	3.91179e-05
Viruses	dsDNA viruses	Unclassified dsDNA phages	Unclassified dsDNA phages unclassified family11	Unclassified dsDNA phages unclassified subfamily11	Unclassified dsDNA phages unclassified genus11	Prochlorococcus phage P-SSP3	1	0	5.24549e-06	0
Viruses	dsDNA viruses	Unclassified dsDNA phages	Unclassified dsDNA phages unclassified family12	Unclassified dsDNA phages unclassified subfamily12	Unclassified dsDNA phages unclassified genus12	Pseudomonas phage PA11	33	0	0.000173101	0
Viruses	dsDNA viruses	Unclassified dsDNA phages	Unclassified dsDNA phages unclassified family13	Unclassified dsDNA phages unclassified subfamily13	Unclassified dsDNA phages unclassified genus13	Rhodobacter phage RcapNL	4	0	2.09819e-05	0
Viruses	dsDNA viruses	Unclassified dsDNA phages	Unclassified dsDNA phages unclassified family14	Unclassified dsDNA phages unclassified subfamily14	Unclassified dsDNA phages unclassified genus14	Salicola phage CGphi29	19	0	9.96642e-05	0
Viruses	dsDNA viruses	Unclassified dsDNA phages	Unclassified dsDNA phages unclassified family15	Unclassified dsDNA phages unclassified subfamily15	Unclassified dsDNA phages unclassified genus15	Silicibacter phage DSS3-P1	2	0	1.0491e-05	0
Viruses	dsDNA viruses	Unclassified dsDNA phages	Unclassified dsDNA phages unclassified family16	Unclassified dsDNA phages unclassified subfamily16	Unclassified dsDNA phages unclassified genus16	Sulfitobacter phage pCB2047-A	1	0	5.24549e-06	0
Viruses	dsDNA viruses	Unclassified dsDNA phages	Unclassified dsDNA phages unclassified family17	Unclassified dsDNA phages unclassified subfamily17	Unclassified dsDNA phages unclassified genus17	Sulfitobacter phage pCB2047-C	143	0	0.000750105	0
Viruses	dsDNA viruses	Unclassified dsDNA phages	Unclassified dsDNA phages unclassified family18	Unclassified dsDNA phages unclassified subfamily18	Unclassified dsDNA phages unclassified genus18	Synechococcus phage S-CBP2	0	1	0	5.58828e-06
Viruses	dsDNA viruses	Unclassified dsDNA phages	Unclassified dsDNA phages unclassified family19	Unclassified dsDNA phages unclassified subfamily19	Unclassified dsDNA phages unclassified genus19	Synechococcus phage S-CBP3	5	4	2.62274e-05	2.23531e-05
Viruses	dsDNA viruses	Unclassified dsDNA phages	Unclassified dsDNA phages unclassified family2	Unclassified dsDNA phages unclassified subfamily2	Unclassified dsDNA phages unclassified genus2	Cyanophage KBS-S-1A	2	1	1.0491e-05	5.58828e-06
Viruses	dsDNA viruses	Unclassified dsDNA phages	Unclassified dsDNA phages unclassified family20	Unclassified dsDNA phages unclassified subfamily20	Unclassified dsDNA phages unclassified genus20	Vibrio phage douglas 12A4	0	1	0	5.58828e-06
Viruses	dsDNA viruses	Unclassified dsDNA phages	Unclassified dsDNA phages unclassified family21	Unclassified dsDNA phages unclassified subfamily21	Unclassified dsDNA phages unclassified genus21	Vibrio phage martha 12B12	0	2	0	1.11766e-05
Viruses	dsDNA viruses	Unclassified dsDNA phages	Unclassified dsDNA phages unclassified family22	Unclassified dsDNA phages unclassified subfamily22	Unclassified dsDNA phages unclassified genus22	Vibrio phage VD1	0	6	0	3.35297e-05
Viruses	dsDNA viruses	Unclassified dsDNA phages	Unclassified dsDNA phages unclassified family3	Unclassified dsDNA phages unclassified subfamily3	Unclassified dsDNA phages unclassified genus3	Cyanophage KBS-S-2A	6	15	3.14729e-05	8.38241e-05
Viruses	dsDNA viruses	Unclassified dsDNA phages	Unclassified dsDNA phages unclassified family4	Unclassified dsDNA phages unclassified subfamily4	Unclassified dsDNA phages unclassified genus4	Cyanophage MED4-117	1	3	5.24549e-06	1.67648e-05
Viruses	dsDNA viruses	Unclassified dsDNA phages	Unclassified dsDNA phages unclassified family5	Unclassified dsDNA phages unclassified subfamily5	Unclassified dsDNA phages unclassified genus5	Cyanophage P-SS1	1	0	5.24549e-06	0
Viruses	dsDNA viruses	Unclassified dsDNA phages	Unclassified dsDNA phages unclassified family6	Unclassified dsDNA phages unclassified subfamily6	Unclassified dsDNA phages unclassified genus6	Cyanophage Syn30	14	7	7.34368e-05	3.91179e-05
Viruses	dsDNA viruses	Unclassified dsDNA phages	Unclassified dsDNA phages unclassified family7	Unclassified dsDNA phages unclassified subfamily7	Unclassified dsDNA phages unclassified genus7	Methylophilales phage HIM624-A	2	0	1.0491e-05	0
Viruses	dsDNA viruses	Unclassified dsDNA phages	Unclassified dsDNA phages unclassified family8	Unclassified dsDNA phages unclassified subfamily8	Unclassified dsDNA phages unclassified genus8	Persicivirga phage P12024S	1	0	5.24549e-06	0
Viruses	dsDNA viruses	Unclassified dsDNA phages	Unclassified dsDNA phages unclassified family9	Unclassified dsDNA phages unclassified subfamily9	Unclassified dsDNA phages unclassified genus9	Prochlorococcus phage P-GSP1	64	9	0.000335711	5.02945e-05
Viruses	dsDNA viruses	Unclassified dsDNA phages	Unclassified dsDNA phages unassigned family	Unclassified dsDNA phages unassigned subfamily	Unclassified dsDNA phages unassigned genus	Unclassified dsDNA phages unassigned type-species	91	3	0.000477339	1.67648e-05
Viruses	dsDNA viruses	Unclassified dsDNA viruses	Unclassified dsDNA viruses unclassified family1	Unclassified dsDNA viruses unclassified subfamily1	Unclassified dsDNA viruses unclassified genus1	Dunaliella viridis virus SI2	3	1	1.57365e-05	5.58828e-06
Viruses	dsDNA viruses	Unclassified dsDNA viruses	Unclassified dsDNA viruses unclassified family2	Unclassified dsDNA viruses unclassified subfamily2	Unclassified dsDNA viruses unclassified genus2	Emiliania huxleyi virus PS401	28	4	0.000146874	2.23531e-05
Viruses	dsDNA viruses	Unclassified dsDNA viruses	Unclassified dsDNA viruses unclassified family3	Unclassified dsDNA viruses unclassified subfamily3	Unclassified dsDNA viruses unclassified genus3	Micromonas pusilla virus 12T	0	1	0	5.58828e-06
Viruses	dsDNA viruses	Unclassified dsDNA viruses	Unclassified dsDNA viruses unclassified family4	Unclassified dsDNA viruses unclassified subfamily4	Unclassified dsDNA viruses unclassified genus4	Ostreococcus lucimarinus virus OlV5	19	0	9.96642e-05	0
Viruses	dsDNA viruses	Unclassified dsDNA viruses	Unclassified dsDNA viruses unclassified family5	Unclassified dsDNA viruses unclassified subfamily5	Unclassified dsDNA viruses unclassified genus5	Pandoravirus dulcis	1	0	5.24549e-06	0
Viruses	dsDNA viruses	Unclassified dsDNA viruses	Unclassified dsDNA viruses unclassified family6	Unclassified dsDNA viruses unclassified subfamily6	Unclassified dsDNA viruses unclassified genus6	Pandoravirus salinus	2	6	1.0491e-05	3.35297e-05
Viruses	dsDNA viruses	Unclassified dsDNA viruses	Unclassified dsDNA viruses unclassified family7	Unclassified dsDNA viruses unclassified subfamily7	Unclassified dsDNA viruses unclassified genus7	Phaeocystis globosa virus 12T	1	0	5.24549e-06	0
Viruses	dsDNA viruses	Unclassified dsDNA viruses	Unclassified dsDNA viruses unassigned family	Unclassified dsDNA viruses unassigned subfamily	Unclassified dsDNA viruses unassigned genus	Unclassified dsDNA viruses unassigned type-species	1	1	5.24549e-06	5.58828e-06
Viruses	dsRNA viruses	dsRNA viruses unclassified order1	Picobirnaviridae	Picobirnaviridae unclassified subfamily1	Picobirnavirus	Human picobirnavirus	2	0	1.0491e-05	0
Viruses	Positive sense ssRNA viruses	Positive sense ssRNA viruses unclassified order1	Potyviridae	Potyviridae unclassified subfamily1	Potyvirus	Potyvirus unassigned type-species	1	0	5.24549e-06	0
Viruses	Reverse transcribing DNA and RNA viruses	Reverse transcribing DNA and RNA viruses unclassified order1	Retroviridae	Orthoretrovirinae	Alpharetrovirus	Rous sarcoma virus	0	1	0	5.58828e-06
Viruses	Reverse transcribing DNA and RNA viruses	Reverse transcribing DNA and RNA viruses unclassified order1	Retroviridae	Orthoretrovirinae	Lentivirus	Caprine arthritis encephalitis virus	0	1	0	5.58828e-06
Viruses	Reverse transcribing DNA and RNA viruses	Reverse transcribing DNA and RNA viruses unclassified order1	Retroviridae	Orthoretrovirinae	Lentivirus	Feline immunodeficiency virus	0	1	0	5.58828e-06
Viruses	ssDNA viruses	ssDNA viruses unclassified order1	Inoviridae	Inoviridae unclassified subfamily1	Inoviridae unclassified genus1	Stenotrophomonas phage phiSHP2	1	0	5.24549e-06	0
Viruses	ssDNA viruses	ssDNA viruses unclassified order2	Microviridae	Microviridae unassigned subfamily	Microviridae unassigned genus	Microviridae unassigned type-species	1	0	5.24549e-06	0
Viruses	Unclassified viruses	Environmental phages	Environmental phages unclassified family1	Environmental phages unclassified subfamily1	Environmental phages unclassified genus1	Environmental Halophage eHP-29	2	0	1.0491e-05	0
Viruses	Unclassified viruses	Environmental phages	Environmental phages unclassified family10	Environmental phages unclassified subfamily10	Environmental phages unclassified genus10	uncultured phage MedDCM-OCT-S01-C58	1	0	5.24549e-06	0
Viruses	Unclassified viruses	Environmental phages	Environmental phages unclassified family11	Environmental phages unclassified subfamily11	Environmental phages unclassified genus11	uncultured phage MedDCM-OCT-S04-C1220	1	1	5.24549e-06	5.58828e-06
Viruses	Unclassified viruses	Environmental phages	Environmental phages unclassified family12	Environmental phages unclassified subfamily12	Environmental phages unclassified genus12	uncultured phage MedDCM-OCT-S04-C136	4	2	2.09819e-05	1.11766e-05
Viruses	Unclassified viruses	Environmental phages	Environmental phages unclassified family13	Environmental phages unclassified subfamily13	Environmental phages unclassified genus13	uncultured phage MedDCM-OCT-S04-C148	0	1	0	5.58828e-06
Viruses	Unclassified viruses	Environmental phages	Environmental phages unclassified family14	Environmental phages unclassified subfamily14	Environmental phages unclassified genus14	uncultured phage MedDCM-OCT-S04-C231	2	7	1.0491e-05	3.91179e-05
Viruses	Unclassified viruses	Environmental phages	Environmental phages unclassified family15	Environmental phages unclassified subfamily15	Environmental phages unclassified genus15	uncultured phage MedDCM-OCT-S04-C24	11	5	5.77004e-05	2.79414e-05
Viruses	Unclassified viruses	Environmental phages	Environmental phages unclassified family16	Environmental phages unclassified subfamily16	Environmental phages unclassified genus16	uncultured phage MedDCM-OCT-S04-C26	10	5	5.24549e-05	2.79414e-05
Viruses	Unclassified viruses	Environmental phages	Environmental phages unclassified family17	Environmental phages unclassified subfamily17	Environmental phages unclassified genus17	uncultured phage MedDCM-OCT-S04-C348	13	25	6.81913e-05	0.000139707
Viruses	Unclassified viruses	Environmental phages	Environmental phages unclassified family18	Environmental phages unclassified subfamily18	Environmental phages unclassified genus18	uncultured phage MedDCM-OCT-S04-C491	4	2	2.09819e-05	1.11766e-05
Viruses	Unclassified viruses	Environmental phages	Environmental phages unclassified family19	Environmental phages unclassified subfamily19	Environmental phages unclassified genus19	uncultured phage MedDCM-OCT-S04-C650	15	12	7.86823e-05	6.70593e-05
Viruses	Unclassified viruses	Environmental phages	Environmental phages unclassified family2	Environmental phages unclassified subfamily2	Environmental phages unclassified genus2	Organic Lake virophage	0	1	0	5.58828e-06
Viruses	Unclassified viruses	Environmental phages	Environmental phages unclassified family20	Environmental phages unclassified subfamily20	Environmental phages unclassified genus20	uncultured phage MedDCM-OCT-S04-C714	0	1	0	5.58828e-06
Viruses	Unclassified viruses	Environmental phages	Environmental phages unclassified family21	Environmental phages unclassified subfamily21	Environmental phages unclassified genus21	uncultured phage MedDCM-OCT-S04-C846	0	1	0	5.58828e-06
Viruses	Unclassified viruses	Environmental phages	Environmental phages unclassified family22	Environmental phages unclassified subfamily22	Environmental phages unclassified genus22	uncultured phage MedDCM-OCT-S04-C93	6	3	3.14729e-05	1.67648e-05
Viruses	Unclassified viruses	Environmental phages	Environmental phages unclassified family23	Environmental phages unclassified subfamily23	Environmental phages unclassified genus23	uncultured phage MedDCM-OCT-S05-C113	0	3	0	1.67648e-05
Viruses	Unclassified viruses	Environmental phages	Environmental phages unclassified family24	Environmental phages unclassified subfamily24	Environmental phages unclassified genus24	uncultured phage MedDCM-OCT-S05-C139	2	0	1.0491e-05	0
Viruses	Unclassified viruses	Environmental phages	Environmental phages unclassified family25	Environmental phages unclassified subfamily25	Environmental phages unclassified genus25	uncultured phage MedDCM-OCT-S05-C22	6	8	3.14729e-05	4.47062e-05
Viruses	Unclassified viruses	Environmental phages	Environmental phages unclassified family26	Environmental phages unclassified subfamily26	Environmental phages unclassified genus26	uncultured phage MedDCM-OCT-S05-C243	7	0	3.67184e-05	0
Viruses	Unclassified viruses	Environmental phages	Environmental phages unclassified family27	Environmental phages unclassified subfamily27	Environmental phages unclassified genus27	uncultured phage MedDCM-OCT-S05-C353	1	3	5.24549e-06	1.67648e-05
Viruses	Unclassified viruses	Environmental phages	Environmental phages unclassified family28	Environmental phages unclassified subfamily28	Environmental phages unclassified genus28	uncultured phage MedDCM-OCT-S05-C36	5	4	2.62274e-05	2.23531e-05
Viruses	Unclassified viruses	Environmental phages	Environmental phages unclassified family29	Environmental phages unclassified subfamily29	Environmental phages unclassified genus29	uncultured phage MedDCM-OCT-S05-C64	10	16	5.24549e-05	8.94124e-05
Viruses	Unclassified viruses	Environmental phages	Environmental phages unclassified family3	Environmental phages unclassified subfamily3	Environmental phages unclassified genus3	uncultured cyanophage	4	1	2.09819e-05	5.58828e-06
Viruses	Unclassified viruses	Environmental phages	Environmental phages unclassified family30	Environmental phages unclassified subfamily30	Environmental phages unclassified genus30	uncultured phage MedDCM-OCT-S05-C767	2	2	1.0491e-05	1.11766e-05
Viruses	Unclassified viruses	Environmental phages	Environmental phages unclassified family31	Environmental phages unclassified subfamily31	Environmental phages unclassified genus31	uncultured phage MedDCM-OCT-S08-C1281	0	2	0	1.11766e-05
Viruses	Unclassified viruses	Environmental phages	Environmental phages unclassified family32	Environmental phages unclassified subfamily32	Environmental phages unclassified genus32	uncultured phage MedDCM-OCT-S08-C151	3	0	1.57365e-05	0
Viruses	Unclassified viruses	Environmental phages	Environmental phages unclassified family33	Environmental phages unclassified subfamily33	Environmental phages unclassified genus33	uncultured phage MedDCM-OCT-S08-C159	8	2	4.19639e-05	1.11766e-05
Viruses	Unclassified viruses	Environmental phages	Environmental phages unclassified family34	Environmental phages unclassified subfamily34	Environmental phages unclassified genus34	uncultured phage MedDCM-OCT-S08-C1615	5	10	2.62274e-05	5.58828e-05
Viruses	Unclassified viruses	Environmental phages	Environmental phages unclassified family35	Environmental phages unclassified subfamily35	Environmental phages unclassified genus35	uncultured phage MedDCM-OCT-S08-C1731	2	0	1.0491e-05	0
Viruses	Unclassified viruses	Environmental phages	Environmental phages unclassified family36	Environmental phages unclassified subfamily36	Environmental phages unclassified genus36	uncultured phage MedDCM-OCT-S08-C232	21	10	0.000110155	5.58828e-05
Viruses	Unclassified viruses	Environmental phages	Environmental phages unclassified family37	Environmental phages unclassified subfamily37	Environmental phages unclassified genus37	uncultured phage MedDCM-OCT-S08-C41	6	5	3.14729e-05	2.79414e-05
Viruses	Unclassified viruses	Environmental phages	Environmental phages unclassified family38	Environmental phages unclassified subfamily38	Environmental phages unclassified genus38	uncultured phage MedDCM-OCT-S08-C495	5	0	2.62274e-05	0
Viruses	Unclassified viruses	Environmental phages	Environmental phages unclassified family39	Environmental phages unclassified subfamily39	Environmental phages unclassified genus39	uncultured phage MedDCM-OCT-S08-C582	1	1	5.24549e-06	5.58828e-06
Viruses	Unclassified viruses	Environmental phages	Environmental phages unclassified family4	Environmental phages unclassified subfamily4	Environmental phages unclassified genus4	uncultured Mediterranean phage MEDS1 group	95	29	0.000498321	0.00016206
Viruses	Unclassified viruses	Environmental phages	Environmental phages unclassified family40	Environmental phages unclassified subfamily40	Environmental phages unclassified genus40	uncultured phage MedDCM-OCT-S08-C620	3	4	1.57365e-05	2.23531e-05
Viruses	Unclassified viruses	Environmental phages	Environmental phages unclassified family41	Environmental phages unclassified subfamily41	Environmental phages unclassified genus41	uncultured phage MedDCM-OCT-S09-C14	24	17	0.000125892	9.50007e-05
Viruses	Unclassified viruses	Environmental phages	Environmental phages unclassified family42	Environmental phages unclassified subfamily42	Environmental phages unclassified genus42	uncultured phage MedDCM-OCT-S09-C28	3	2	1.57365e-05	1.11766e-05
Viruses	Unclassified viruses	Environmental phages	Environmental phages unclassified family43	Environmental phages unclassified subfamily43	Environmental phages unclassified genus43	uncultured phage MedDCM-OCT-S09-C299	8	6	4.19639e-05	3.35297e-05
Viruses	Unclassified viruses	Environmental phages	Environmental phages unclassified family44	Environmental phages unclassified subfamily44	Environmental phages unclassified genus44	uncultured phage MedDCM-OCT-S09-C37	6	13	3.14729e-05	7.26476e-05
Viruses	Unclassified viruses	Environmental phages	Environmental phages unclassified family45	Environmental phages unclassified subfamily45	Environmental phages unclassified genus45	uncultured phage MedDCM-OCT-S09-C399	1	2	5.24549e-06	1.11766e-05
Viruses	Unclassified viruses	Environmental phages	Environmental phages unclassified family46	Environmental phages unclassified subfamily46	Environmental phages unclassified genus46	uncultured phage MedDCM-OCT-S09-C5	8	1	4.19639e-05	5.58828e-06
Viruses	Unclassified viruses	Environmental phages	Environmental phages unclassified family47	Environmental phages unclassified subfamily47	Environmental phages unclassified genus47	uncultured phage MedDCM-OCT-S09-C7	14	9	7.34368e-05	5.02945e-05
Viruses	Unclassified viruses	Environmental phages	Environmental phages unclassified family48	Environmental phages unclassified subfamily48	Environmental phages unclassified genus48	uncultured phage MedDCM-OCT-S11-C561	0	1	0	5.58828e-06
Viruses	Unclassified viruses	Environmental phages	Environmental phages unclassified family49	Environmental phages unclassified subfamily49	Environmental phages unclassified genus49	uncultured phage MedDCM-OCT-S12-C473	3	9	1.57365e-05	5.02945e-05
Viruses	Unclassified viruses	Environmental phages	Environmental phages unclassified family5	Environmental phages unclassified subfamily5	Environmental phages unclassified genus5	uncultured Mediterranean phage MEDS2 group	5	10	2.62274e-05	5.58828e-05
Viruses	Unclassified viruses	Environmental phages	Environmental phages unclassified family50	Environmental phages unclassified subfamily50	Environmental phages unclassified genus50	uncultured phage MedDCM-OCT-S12-C496	1	4	5.24549e-06	2.23531e-05
Viruses	Unclassified viruses	Environmental phages	Environmental phages unclassified family51	Environmental phages unclassified subfamily51	Environmental phages unclassified genus51	uncultured phage MedDCM-OCT-S12-C97	1	0	5.24549e-06	0
Viruses	Unclassified viruses	Environmental phages	Environmental phages unclassified family6	Environmental phages unclassified subfamily6	Environmental phages unclassified genus6	uncultured Mediterranean phage MEDS3 group	2	5	1.0491e-05	2.79414e-05
Viruses	Unclassified viruses	Environmental phages	Environmental phages unclassified family7	Environmental phages unclassified subfamily7	Environmental phages unclassified genus7	uncultured Mediterranean phage MEDS5 group	12	23	6.29458e-05	0.00012853
Viruses	Unclassified viruses	Environmental phages	Environmental phages unclassified family8	Environmental phages unclassified subfamily8	Environmental phages unclassified genus8	uncultured phage MedDCM-OCT-S01-C104	10	7	5.24549e-05	3.91179e-05
Viruses	Unclassified viruses	Environmental phages	Environmental phages unclassified family9	Environmental phages unclassified subfamily9	Environmental phages unclassified genus9	uncultured phage MedDCM-OCT-S01-C29	1	1	5.24549e-06	5.58828e-06
Viruses	Unclassified viruses	Environmental phages	Environmental phages unassigned family	Environmental phages unassigned subfamily	Environmental phages unassigned genus	Environmental phages unassigned type-species	149	180	0.000781577	0.00100589
Viruses	Unclassified viruses	Othe phages	Othe phages unclassified family1	Othe phages unclassified subfamily1	Othe phages unclassified genus1	Rhizobium phage RHEph08	8	1	4.19639e-05	5.58828e-06
Viruses	Unclassified viruses	Othe phages	Othe phages unclassified family1	Othe phages unclassified subfamily1	Othe phages unclassified genus1	Streptococcus phage phi20c	1	0	5.24549e-06	0
Viruses	Viruses unassigned group	Viruses unassigned order	Viruses unassigned family	Viruses unassigned subfamily	Viruses unassigned genus	Viruses unassigned type-species	362	71	0.00189887	0.000396768
Viruses total							7251	4762	0.038035	0.0266114
Archaea							3832	5830	0.0201007	0.0325796
Bacteria							18090565	16452180	94.8938	91.9393
Eukaryota							173178	233641	0.908403	1.30565
Unclassified Cellular organisms							789183	1198195	4.13965	6.69584
Cellular organisms total							19056758	17889846	99.962	99.9734
