# Supplementary material for: Unraveling the microbial processes of black band disease in corals through integrated genomics
Source: Sci Rep. 2017 Jan 17;7:40455. doi: 10.1038/srep40455 (PMC5240343; doi:10.1038/srep40455)
Supplement: Supplementary Data 5 [file srep40455-s6.xls]

## Sheet: STAMP_output_MT_nr_curated_Viru
Supplementary Data 5 Viral-annotated sequences in the metatranscriptomes of microbial lesions associated with cyanobacterial patches (CP) and black band disease (BBD) based on the sequence search against the NCBI-nr database and a summary of taxonomical compositions including cellular organisms at the domain level.
	Group	Order	Family	Subfamily	Genus	Type-species	CP	BBD	CP (%)	BBD (%)
Viruses	dsDNA viruses	Caudovirales	Caudovirales unassigned family	Caudovirales unassigned subfamily	Caudovirales unassigned genus	Caudovirales unassigned type-species	39	33	0.000808368	0.000270557
Viruses	dsDNA viruses	Caudovirales	Myoviridae	Myoviridae unclassified subfamily1	Myoviridae unclassified genus1	Enterobacteria phage vB_KleM-RaK2	16	0	0.000331638	0
Viruses	dsDNA viruses	Caudovirales	Myoviridae	Myoviridae unassigned subfamily	Myoviridae unassigned genus	Myoviridae unassigned type-species	93	112	0.00192765	0.000918253
Viruses	dsDNA viruses	Caudovirales	Myoviridae	Tevenvirinae	T4-like virus	Aeromonas phage phiAS4	0	10	0	8.19869e-05
Viruses	dsDNA viruses	Caudovirales	Myoviridae	Tevenvirinae	T4-like virus	T4-like virus unassigned type-species	18	13	0.000373093	0.000106583
Viruses	dsDNA viruses	Caudovirales	Myoviridae	Tevenvirinae	Tevenvirinae unassigned genus	Tevenvirinae unassigned type-species	0	0	0	0
Viruses	dsDNA viruses	Caudovirales	Podoviridae	Autographivirinae	Autographivirinae unassigned genus	Autographivirinae unassigned type-species	0	0	0	0
Viruses	dsDNA viruses	Caudovirales	Podoviridae	Autographivirinae	PhiKMV-like virus	PhiKMV-like virus unassigned type-species	0	0	0	0
Viruses	dsDNA viruses	Caudovirales	Podoviridae	Podoviridae unclassified subfamily1	N4-like virus	N4-like virus unassigned type-species	24	10	0.000497457	8.19869e-05
Viruses	dsDNA viruses	Caudovirales	Podoviridae	Podoviridae unclassified subfamily2	Podoviridae unclassified genus2	EBPR podovirus 1	12	0	0.000248729	0
Viruses	dsDNA viruses	Caudovirales	Podoviridae	Podoviridae unclassified subfamily3	Podoviridae unclassified genus3	EBPR podovirus 3	15	0	0.000310911	0
Viruses	dsDNA viruses	Caudovirales	Podoviridae	Podoviridae unclassified subfamily4	Podoviridae unclassified genus4	Erwinia phage PEp14	0	0	0	0
Viruses	dsDNA viruses	Caudovirales	Podoviridae	Podoviridae unclassified subfamily5	Podoviridae unclassified genus5	Rhizobium phage RHEph02	13	0	0.000269456	0
Viruses	dsDNA viruses	Caudovirales	Podoviridae	Podoviridae unclassified subfamily6	Podoviridae unclassified genus6	Xanthomonas citri phage CP2	0	29	0	0.000237762
Viruses	dsDNA viruses	Caudovirales	Podoviridae	Podoviridae unassigned subfamily	Podoviridae unassigned genus	Podoviridae unassigned type-species	89	70	0.00184474	0.000573908
Viruses	dsDNA viruses	Caudovirales	Siphoviridae	Siphoviridae unclassified subfamily1	Siphoviridae unclassified genus1	Cellulophaga phage phi10:1	15	16	0.000310911	0.000131179
Viruses	dsDNA viruses	Caudovirales	Siphoviridae	Siphoviridae unclassified subfamily2	Siphoviridae unclassified genus2	Cellulophaga phage phi46:1	0	11	0	9.01856e-05
Viruses	dsDNA viruses	Caudovirales	Siphoviridae	Siphoviridae unclassified subfamily3	Siphoviridae unclassified genus3	Cellulophaga phage phiST	0	70	0	0.000573908
Viruses	dsDNA viruses	Caudovirales	Siphoviridae	Siphoviridae unclassified subfamily4	Siphoviridae unclassified genus4	Flavobacterium phage 11b	109	123	0.00225928	0.00100844
Viruses	dsDNA viruses	Caudovirales	Siphoviridae	Siphoviridae unassigned subfamily	Siphoviridae unassigned genus	Siphoviridae unassigned type-species	124	103	0.0025702	0.000844465
Viruses	dsDNA viruses	dsDNA viruses unclassified order1	Phycodnaviridae	Phycodnaviridae unclassified subfamily1	Chlorovirus	Chlorovirus unassigned type-species	0	11	0	9.01856e-05
Viruses	dsDNA viruses	dsDNA viruses unclassified order1	Phycodnaviridae	Phycodnaviridae unclassified subfamily2	Coccolithovirus	Coccolithovirus unassigned type-species	0	0	0	0
Viruses	dsDNA viruses	dsDNA viruses unclassified order1	Phycodnaviridae	Phycodnaviridae unassigned subfamily	Phycodnaviridae unassigned genus	Phycodnaviridae unassigned type-species	18	15	0.000373093	0.00012298
Viruses	dsDNA viruses	dsDNA viruses unassigned order	dsDNA viruses unassigned family	dsDNA viruses unassigned subfamily	dsDNA viruses unassigned genus	dsDNA viruses unassigned type-species	60	52	0.00124364	0.000426332
Viruses	dsDNA viruses	Unclassified dsDNA phages	Unclassified dsDNA phages unclassified family1	Unclassified dsDNA phages unclassified subfamily1	Unclassified dsDNA phages unclassified genus1	Pseudomonas phage PA11	10	0	0.000207274	0
Viruses	dsDNA viruses	Unclassified dsDNA phages	Unclassified dsDNA phages unassigned family	Unclassified dsDNA phages unassigned subfamily	Unclassified dsDNA phages unassigned genus	Unclassified dsDNA phages unassigned type-species	20	20	0.000414548	0.000163974
Viruses	Unclassified viruses	Environmental phages	Environmental phages unclassified family1	Environmental phages unclassified subfamily1	Environmental phages unclassified genus1	Uncultured cyanophage	47	1858	0.000974187	0.0152332
Viruses	Unclassified viruses	Environmental phages	Environmental phages unassigned family	Environmental phages unassigned subfamily	Environmental phages unassigned genus	Environmental phages unassigned type-species	0	0	0	0
Viruses	Unclassified viruses	Environmental viruses	Environmental viruses unclassified family1	Environmental viruses unclassified subfamily1	Environmental viruses unclassified genus1	Uncultured marine virus	18	32	0.000373093	0.000262358
Viruses	Unclassified viruses	Environmental viruses	Environmental viruses unassigned family	Environmental viruses unassigned subfamily	Environmental viruses unassigned genus	Environmental viruses unassigned type-species	22	9	0.000456002	7.37882e-05
Viruses	Unclassified viruses	Unclassified viruses unassigned order	Unclassified viruses unassigned family	Unclassified viruses unassigned subfamily	Unclassified viruses unassigned genus	Unclassified viruses unassigned type-species	11	8	0.000228001	6.55895e-05
Viruses	Positive sense ssRNA viruses	Positive sense ssRNA viruses unclassified order1	Leviviridae	Leviviridae unclassified subfamily1	Allolevivirus	Allolevivirus unassigned type-species	33	0	0.000684004	0
Viruses	Positive sense ssRNA viruses	Positive sense ssRNA viruses unclassified order1	Leviviridae	Leviviridae unclassified subfamily2	Levivirus	Levivirus unassigned type-species	10	0	0.000207274	0
Viruses	Positive sense ssRNA viruses	Positive sense ssRNA viruses unclassified order1	Leviviridae	Leviviridae unclassified subfamily3	Leviviridae unclassified genus3	Leviviridae unclassified genus3 unassigned type-species	0	0	0	0
Viruses	Positive sense ssRNA viruses	Positive sense ssRNA viruses unclassified order1	Leviviridae	Leviviridae unclassified subfamily3	Leviviridae unclassified genus3	Pseudomonas phage PRR1	0	0	0	0
Viruses	Positive sense ssRNA viruses	Positive sense ssRNA viruses unclassified order1	Leviviridae	Leviviridae unassigned subfamily	Leviviridae unassigned genus	Leviviridae unassigned type-species	27	23	0.000559639	0.00018857
Viruses	Positive sense ssRNA viruses	Positive sense ssRNA viruses unassigned order	Positive sense ssRNA viruses unassigned family	Positive sense ssRNA viruses unassigned subfamily	Positive sense ssRNA viruses unassigned genus	Positive sense ssRNA viruses unassigned type-species	18	0	0.000373093	0
Viruses	ssDNA viruses	ssDNA viruses unclassified order1	Microviridae	Gokushovirinae	Bdellomicrovirus	Bdellovibrio phage phiMH2K	10	0	0.000207274	0
Viruses	ssDNA viruses	ssDNA viruses unclassified order1	Microviridae	Gokushovirinae	Chlamydiamicrovirus	Chlamydiamicrovirus unassigned type-species	0	12	0	9.83843e-05
Viruses	ssDNA viruses	ssDNA viruses unclassified order1	Microviridae	Gokushovirinae	Gokushovirinae unassigned genus	Gokushovirinae unassigned type-species	5	8	0.000103637	6.55895e-05
Viruses	ssDNA viruses	ssDNA viruses unclassified order1	Microviridae	Microviridae unassigned subfamily	Microviridae unassigned genus	Microviridae unassigned type-species	27	8	0.000559639	6.55895e-05
Viruses	ssDNA viruses	ssDNA viruses unclassified order2	Parvoviridae	Parvoviridae unassigned subfamily	Parvoviridae unassigned genus	Parvoviridae unassigned type-species	0	0	0	0
Viruses	ssDNA viruses	ssDNA viruses unclassified order2	Parvoviridae	Parvovirinae	Parvovirus NIH-CQV	Parvo-like hybrid virus UC1	20	22	0.000414548	0.000180371
Viruses	ssDNA viruses	ssDNA viruses unclassified order2	Parvoviridae	Parvovirinae	Parvovirus NIH-CQV	Parvovirus NIH-CQV unassigned type-species	41	39	0.000849823	0.000319749
Viruses	ssDNA viruses	ssDNA viruses unassigned order	ssDNA viruses unassigned family	ssDNA viruses unassigned subfamily	ssDNA viruses unassigned genus	ssDNA viruses unassigned type-species	3	4	6.21821e-05	3.27948e-05
Viruses	Viruses unassigned group	Viruses unassigned order	Viruses unassigned family	Viruses unassigned subfamily	Viruses unassigned genus	Viruses unassigned type-species	169	38	0.00350293	0.00031155
Viruses total							1136	2759	0.0235463	0.0226202
Archaea							402	3412	0.00833241	0.0279739
Bacteria							4307178	10344471	89.2765	84.8111
Eukaryota							108981	627325	2.25889	5.14324
Unclassified Cellular organisms							406839	1219103	8.43271	9.99505
Cellular organisms total							4823400	12194311	99.9765	99.9774
